# Supplementary material for: Exploring the Conformational Changes Induced by Nanosecond Pulsed Electric Fields on the Voltage Sensing Domain of a Ca2+ Channel
Source: Membranes (Basel). 2021 Jun 26;11(7):473. doi: 10.3390/membranes11070473 (PMC8303878; doi:10.3390/membranes11070473)
Supplement: Supplementary file 1 [file membranes-11-00473-s001.zip]

Archive with 21 entries (21 files):
- Additional_frames.png
- bibliografia.bib
- celula_E_2.png
- charges_vsd.png
- cluster2.png
- conformation_correction.png
- derivadas_1.png
- derivadas_2.png
- Elbow.png
- Icon_
- rmsd_frames.png
- simulation_controls_1.png
- simulation_controls_2.png
- Supporting_Information_corrected_Round_3.aux
- Supporting_Information_corrected_Round_3.bbl
- Supporting_Information_corrected_Round_3.blg
- Supporting_Information_corrected_Round_3.log
- Supporting_Information_corrected_Round_3.out
- Supporting_Information_corrected_Round_3.pdf
- Supporting_Information_corrected_Round_3.synctex.gz
- Supporting_Information_corrected_Round_3.tex
