# Supplementary material for: Exploring the Conformational Changes Induced by Nanosecond Pulsed Electric Fields on the Voltage Sensing Domain of a Ca2+ Channel
Source: Membranes (Basel). 2021 Jun 26;11(7):473. doi: 10.3390/membranes11070473 (PMC8303878; doi:10.3390/membranes11070473)
Supplement: Supplementary file 1 [file membranes-11-00473-s001.zip › bibliografia.bib]

@article{lomax2013biological,
  title={Biological consequences of radiation-induced DNA damage: relevance to radiotherapy},
  author={Lomax, ME and Folkes, LK and O'neill, P},
  journal={Clinical oncology},
  volume={25},
  number={10},
  pages={578--585},
  year={2013},
  publisher={Elsevier}
}

@book{hall2006radiobiology,
  title={Radiobiology for the Radiologist},
  author={Hall, Eric J and Giaccia, Amato J and others},
  volume={6},
  year={2006},
  publisher={Lippincott Williams \& Wilkins Philadelphia}
}

@article{chapman1973chemical,
  title={Chemical radioprotection and radiosensitization of mammalian cells growing in vitro},
  author={Chapman, JD and Reuvers, AP and Borsa, J and Greenstock, CL},
  journal={Radiation Research},
  volume={56},
  number={2},
  pages={291--306},
  year={1973},
  publisher={Academic Press, Inc.}
}

@article{mikkelsen2003biological,
  title={Biological chemistry of reactive oxygen and nitrogen and radiation-induced signal transduction mechanisms},
  author={Mikkelsen, Ross B and Wardman, Peter},
  journal={Oncogene},
  volume={22},
  number={37},
  pages={5734},
  year={2003},
  publisher={Nature Publishing Group}
}

@article{leach2001ionizing,
  title={Ionizing radiation-induced, mitochondria-dependent generation of reactive oxygen/nitrogen},
  author={Leach, J Kevin and Van Tuyle, Glenn and Lin, Peck-Sun and Schmidt-Ullrich, Rupert and Mikkelsen, Ross B},
  journal={Cancer research},
  volume={61},
  number={10},
  pages={3894--3901},
  year={2001},
  publisher={AACR}
}

@article{gorlach2015calcium,
  title={Calcium and ROS: a mutual interplay},
  author={G{\"o}rlach, Agnes and Bertram, Katharina and Hudecova, Sona and Krizanova, Olga},
  journal={Redox biology},
  volume={6},
  pages={260--271},
  year={2015},
  publisher={Elsevier}
}

@article{w1997modulating,
  title={Modulating Ca2 in radiation-induced apoptosis suppresses DNA fragmentation but does not enhance clonogenic survival},
  author={W. VOEHRINGER, MD STORY, RG O'NEIL and RE MEYN, D},
  journal={International journal of radiation biology},
  volume={71},
  number={3},
  pages={237--243},
  year={1997},
  publisher={Taylor \& Francis}
}

@article{zhao1999mitochondrial,
  title={Mitochondrial and intracellular free-calcium regulation of radiation-induced apoptosis in human leukemic cells},
  author={Zhao, Qing-Li},
  journal={International journal of radiation biology},
  volume={75},
  number={4},
  pages={493--504},
  year={1999},
  publisher={Taylor \& Francis}
}

@article{teshima2000involvement,
  title={Involvement of calcium ion in elevation of mRNA for $\gamma$-glutamylcysteine synthetase ($\gamma$-GCS) induced by low-dose $\gamma$-rays},
  author={Teshima, A. Yamamoto, K. Yamaoka, Y. Honda, S. Honda, T. Sasaki, S. Kojima, K},
  journal={International journal of radiation biology},
  volume={76},
  number={12},
  pages={1631--1639},
  year={2000},
  publisher={Taylor \& Francis}
}

@article{szumiel1990ca2+,
  title={Ca2+ mobilization is related to the lethal effect of X-irradiation in L5178Y cells},
  author={Szumiel, I and Sochanowicz, B and Buraczewska, I},
  journal={International journal of radiation biology},
  volume={58},
  number={1},
  pages={125--131},
  year={1990},
  publisher={Taylor \& Francis}
}

@article{claro2008gamma,
  title={$\gamma$-Radiation induces apoptosis via sarcoplasmatic reticulum in guinea pig ileum smooth muscle cells},
  author={Claro, Sandra and Oshiro, Maria Etsuko Miyamoto and Freymuller, Edna and Katchburian, Eduardo and Kallas, Esper George and Cerri, Paulo Sergio and Ferreira, Alice Teixeira},
  journal={European journal of pharmacology},
  volume={590},
  number={1-3},
  pages={20--28},
  year={2008},
  publisher={Elsevier}
}

@article{chen2013reactive,
  title={Reactive oxygen species and X-Ray disrupted spontaneous [Ca2+] I oscillation in alveolar macrophages},
  author={Chen, Hao and Ye, Hong and Meng, Da-Quan and Cai, Peng-Cheng and Chen, Feng and Zhu, Li-Ping and Tang, Qiu and Long, Zhi-Xiong and Zhou, Qiong and Jin, Yang and others},
  journal={Radiation research},
  volume={179},
  number={4},
  pages={485--492},
  year={2013},
  publisher={The Radiation Research Society}
}

@article{shankar2003generation,
  title={Generation of reactive oxygen species and radiation response in lymphocytes and tumor cells},
  author={Shankar, Bhavani and Kumar, S Santosh and Sainis, KB},
  journal={Radiation research},
  volume={160},
  number={4},
  pages={478--487},
  year={2003}
}

@article{yan2000defective,
  title={Defective radiation signal transduction in ataxia-telangiectasia cells},
  author={Yan, KK Khanna, MF Lavin, J},
  journal={International journal of radiation biology},
  volume={76},
  number={8},
  pages={1025--1035},
  year={2000},
  publisher={Taylor \& Francis}
}

@article{todd1994ionizing,
  title={Ionizing radiation induces a transient increase in cytosolic free [Ca2+] in human epithelial tumor cells},
  author={Todd, Daniel G and Mikkelsen, Ross B},
  journal={Cancer research},
  volume={54},
  number={19},
  pages={5224--5230},
  year={1994},
  publisher={AACR}
}

@article{schmidt1997radiation,
  title={Radiation-induced proliferation of the human A431 squamous carcinoma cells is dependent on EGFR tyrosine phosphorylation},
  author={Schmidt-Ullrich, RK and Mikkelsen, RB and Dent, P etal and Todd, DG and Valerie, K and Kavanagh, BD and Contessa, JN and Rorrer, WK and Chen, PB},
  journal={Oncogene},
  volume={15},
  number={10},
  pages={1191},
  year={1997},
  publisher={Nature Publishing Group}
}

@article{todd1999ionizing,
  title={Ionizing radiation stimulates existing signal transduction pathways involving the activation of epidermal growth factor receptor and ERBB-3, and changes of intracellular calcium in A431 human squamous carcinoma cells},
  author={Todd, DG and Mikkelsen, RB and Rorrer, WK and Valerie, K and Schmidt-Ullrich, RK},
  journal={Journal of Receptors and Signal Transduction},
  volume={19},
  number={6},
  pages={885--908},
  year={1999},
  publisher={Taylor \& Francis}
}

@article{takahashi1999effects,
  title={Effects of intracellular calcium chelator BAPTA-AM on radiation-induced apoptosis regulated by activation of SAPK/JNK and caspase-3 in MOLT-4 cells},
  author={TAKAHASHI, O. INANAMI, M. KUWABARA, K},
  journal={International journal of radiation biology},
  volume={75},
  number={9},
  pages={1099--1105},
  year={1999},
  publisher={Taylor \& Francis}
}

@article{hallahan1994role,
  title={The role of intracellular calcium in the cellular response to ionizing radiation},
  author={Hallahan, Dennis E and Bleakman, David and Virudachalam, Subbulakshmi and Lee, Diana and Grdina, David and Kufe, Donald W and Weichselbaum, Ralph R},
  journal={Radiation research},
  volume={138},
  number={3},
  pages={392--400},
  year={1994},
  publisher={Radiation Research Society}
}

@article{heise2010non,
  title={Non-selective cation channel-mediated Ca2+-entry and activation of Ca2+/calmodulin-dependent kinase II contribute to G2/M cell cycle arrest and survival of irradiated leukemia cells},
  author={Heise, Nicole and Palme, Daniela and Misovic, Milan and Koka, Saisudha and Rudner, Justine and Lang, Florian and Salih, Helmut R and Huber, Stephan M and Henke, Guido},
  journal={Cellular Physiology and Biochemistry},
  volume={26},
  number={4-5},
  pages={597--608},
  year={2010},
  publisher={Karger Publishers}
}

@article{w1997modulating,
  title={Modulating Ca2 in radiation-induced apoptosis suppresses DNA fragmentation but does not enhance clonogenic survival},
  author={W. VOEHRINGER, MD STORY, RG O'NEIL and RE MEYN, D},
  journal={International journal of radiation biology},
  volume={71},
  number={3},
  pages={237--243},
  year={1997},
  publisher={Taylor \& Francis}
}

@article{zhao1999mitochondrial,
  title={Mitochondrial and intracellular free-calcium regulation of radiation-induced apoptosis in human leukemic cells},
  author={Zhao, Qing-Li},
  journal={International journal of radiation biology},
  volume={75},
  number={4},
  pages={493--504},
  year={1999},
  publisher={Taylor \& Francis}
}

@article{claro2008gamma,
  title={$\gamma$-Radiation induces apoptosis via sarcoplasmatic reticulum in guinea pig ileum smooth muscle cells},
  author={Claro, Sandra and Oshiro, Maria Etsuko Miyamoto and Freymuller, Edna and Katchburian, Eduardo and Kallas, Esper George and Cerri, Paulo Sergio and Ferreira, Alice Teixeira},
  journal={European journal of pharmacology},
  volume={590},
  number={1-3},
  pages={20--28},
  year={2008},
  publisher={Elsevier}
}

@article{kuwabara2003induction,
  title={Induction of apoptosis through the activation of SAPK/JNK followed by the expression of death receptor Fas in X-irradiated cells},
  author={Kuwabara, Mikinori and Takahashi, Kenji and Inanami, Osamu},
  journal={Journal of radiation research},
  volume={44},
  number={3},
  pages={203--209},
  year={2003},
  publisher={OUP}
}

@article{kandouz2010gap,
  title={Gap junctions and connexins as therapeutic targets in cancer},
  author={Kandouz, Mustapha and Batist, Gerald},
  journal={Expert opinion on therapeutic targets},
  volume={14},
  number={7},
  pages={681--692},
  year={2010},
  publisher={Taylor \& Francis}
}

@article{grek2014cardiac,
  title={Cardiac to cancer: connecting connexins to clinical opportunity},
  author={Grek, Christina L and Rhett, J Matthew and Ghatnekar, Gautam S},
  journal={FEBS letters},
  volume={588},
  number={8},
  pages={1349--1364},
  year={2014},
  publisher={Elsevier}
}

@article{herve2013gap,
  title={Gap-junction-mediated cell-to-cell communication},
  author={Herv{\'e}, Jean-Claude and Derangeon, Micka{\"e}l},
  journal={Cell and tissue research},
  volume={352},
  number={1},
  pages={21--31},
  year={2013},
  publisher={Springer}
}

@article{herve2013gap,
  title={Gap-junction-mediated cell-to-cell communication},
  author={Herv{\'e}, Jean-Claude and Derangeon, Micka{\"e}l},
  journal={Cell and tissue research},
  volume={352},
  number={1},
  pages={21--31},
  year={2013},
  publisher={Springer}
}

@article{alexander2003transfer,
  title={Transfer of biologically important molecules between cells through gap junction channels},
  author={Alexander, David B and Goldberg, Gary S},
  journal={Current medicinal chemistry},
  volume={10},
  number={19},
  pages={2045--2058},
  year={2003},
  publisher={Bentham Science Publishers}
}

@article{plattner2015ancient,
  title={The ancient roots of calcium signalling evolutionary tree},
  author={Plattner, Helmut and Verkhratsky, Alexei},
  journal={Cell Calcium},
  volume={57},
  number={3},
  pages={123--132},
  year={2015},
  publisher={Elsevier}
}

@article{kazmierczak2013calcium,
  title={Calcium in the early evolution of living systems: a biohistorical approach},
  author={Kazmierczak, J{\'o}zef and Kempe, Stephan and Kremer, Barbara},
  journal={Current Organic Chemistry},
  volume={17},
  number={16},
  pages={1738--1750},
  year={2013},
  publisher={Bentham Science Publishers}
}

@article{verkhratsky2014biology,
  title={Biology of purinergic signalling: its ancient evolutionary roots, its omnipresence and its multiple functional significance},
  author={Verkhratsky, Alexei and Burnstock, Geoffrey},
  journal={Bioessays},
  volume={36},
  number={7},
  pages={697--705},
  year={2014},
  publisher={Wiley Online Library}
}

@article{jaiswal2001calcium,
  title={Calcium—how and why?},
  author={Jaiswal, JK},
  journal={Journal of biosciences},
  volume={26},
  number={3},
  pages={357--363},
  year={2001},
  publisher={Springer}
}

@article{williams2006evolution,
  title={The evolution of calcium biochemistry},
  author={Williams, Robert JP},
  journal={Biochimica et Biophysica Acta (BBA)-Molecular Cell Research},
  volume={1763},
  number={11},
  pages={1139--1146},
  year={2006},
  publisher={Elsevier}
}

@article{morgan2004evolutionary,
  title={Evolutionary perspective on annexin calcium-binding domains},
  author={Morgan, RO and Martin-Almedina, S and Iglesias, JM and Gonzalez-Florez, MI and Fernandez, MP},
  journal={Biochimica et Biophysica Acta (BBA)-Molecular Cell Research},
  volume={1742},
  number={1-3},
  pages={133--140},
  year={2004},
  publisher={Elsevier}
}

@article{haynes2012evolution,
  title={Evolution and functional diversity of the Calcium Binding Proteins (CaBPs)},
  author={Haynes, Lee P and McCue, Hannah V and Burgoyne, Robert D},
  journal={Frontiers in molecular neuroscience},
  volume={5},
  pages={9},
  year={2012},
  publisher={Frontiers}
}

@article{decrock2009connexin,
  title={Connexin-related signaling in cell death: to live or let die?},
  author={Decrock, Elke and Vinken, Mathieu and De Vuyst, Elke and Krysko, DV and D'Herde, Katharina and Vanhaecke, Tamara and Vandenabeele, Peter and Rogiers, Vera and Leybaert, Luc},
  journal={Cell death and differentiation},
  volume={16},
  number={4},
  pages={524},
  year={2009},
  publisher={Nature Publishing Group}
}

@article{vinken2010connexin32,
  title={Connexin32 hemichannels contribute to the apoptotic-to-necrotic transition during Fas-mediated hepatocyte cell death},
  author={Vinken, Mathieu and Decrock, Elke and De Vuyst, Elke and De Bock, Marijke and Vandenbroucke, Roosmarijn E and De Geest, Bruno G and Demeester, Joseph and Sanders, Niek N and Vanhaecke, Tamara and Leybaert, Luc and others},
  journal={Cellular and molecular life sciences},
  volume={67},
  number={6},
  pages={907--918},
  year={2010},
  publisher={Springer}
}

@article{villanelo2017accessing,
  title={Accessing gap-junction channel structure-function relationships through molecular modeling and simulations},
  author={Villanelo, F and Escalona, Y and Pareja-Barrueto, C and Garate, JA and Skerrett, IM and Perez-Acle, T},
  journal={BMC cell biology},
  volume={18},
  number={1},
  pages={5},
  year={2017},
  publisher={BioMed Central}
}

@article{saez2003plasma,
  title={Plasma membrane channels formed by connexins: their regulation and functions},
  author={S{\'a}ez, Juan C and Berthoud, Viviana M and Branes, Maria C and Martinez, Agustin D and Beyer, Eric C},
  journal={Physiological reviews},
  volume={83},
  number={4},
  pages={1359--1400},
  year={2003},
  publisher={American Physiological Society}
}

@article{maeda2009structure,
  title={Structure of the connexin 26 gap junction channel at 3.5 {\AA} resolution},
  author={Maeda, Shoji and Nakagawa, So and Suga, Michihiro and Yamashita, Eiki and Oshima, Atsunori and Fujiyoshi, Yoshinori and Tsukihara, Tomitake},
  journal={Nature},
  volume={458},
  number={7238},
  pages={597},
  year={2009},
  publisher={Nature Publishing Group}
}

@article{bicego2006pathogenetic,
  title={Pathogenetic role of the deafness-related M34T mutation of Cx26},
  author={Bicego, Massimiliano and Beltramello, Martina and Melchionda, Salvatore and Carella, Massimo and Piazza, Valeria and Zelante, Leopoldo and Bukauskas, Feliksas F and Arslan, Edoardo and Cama, Elona and Pantano, Sergio and others},
  journal={Human molecular genetics},
  volume={15},
  number={17},
  pages={2569--2587},
  year={2006},
  publisher={Oxford University Press}
}

@article{pantano2008fully,
  title={A fully atomistic model of the Cx32 connexon},
  author={Pantano, Sergio and Zonta, Francesco and Mammano, Fabio},
  journal={PloS one},
  volume={3},
  number={7},
  pages={e2614},
  year={2008},
  publisher={Public Library of Science}
}

@article{kwon2011molecular,
  title={Molecular dynamics simulations of the Cx26 hemichannel: evaluation of structural models with Brownian dynamics},
  author={Kwon, Taekyung and Harris, Andrew L and Rossi, Angelo and Bargiello, Thaddeus A},
  journal={The Journal of general physiology},
  volume={138},
  number={5},
  pages={475--493},
  year={2011},
  publisher={Rockefeller University Press}
}

@article{kwon2012molecular,
  title={Molecular dynamics simulations of the Cx26 hemichannel: insights into voltage-dependent loop-gating},
  author={Kwon, Taekyung and Roux, Beno{\^\i}t and Jo, Sunhwan and Klauda, Jeffery B and Harris, Andrew L and Bargiello, Thaddeus A},
  journal={Biophysical journal},
  volume={102},
  number={6},
  pages={1341--1351},
  year={2012},
  publisher={Elsevier}
}

@article{zonta2012permeation,
  title={Permeation pathway of homomeric connexin 26 and connexin 30 channels investigated by molecular dynamics},
  author={Zonta, Francesco and Polles, Guido and Zanotti, Giuseppe and Mammano, Fabio},
  journal={Journal of Biomolecular Structure and Dynamics},
  volume={29},
  number={5},
  pages={985--998},
  year={2012},
  publisher={Taylor \& Francis}
}

@article{rodriguez2006translocation,
  title={Translocation of connexin 43 to the inner mitochondrial membrane of cardiomyocytes through the heat shock protein 90--dependent TOM pathway and its importance for cardioprotection},
  author={Rodriguez-Sinovas, Antonio and Boengler, Kerstin and Cabestrero, Alberto and Gres, Petra and Morente, Miriam and Ruiz-Meana, Marisol and Konietzka, Ina and Mir{\'o}, Elisabet and Totzeck, Andreas and Heusch, Gerd and others},
  journal={Circulation research},
  volume={99},
  number={1},
  pages={93--101},
  year={2006},
  publisher={Am Heart Assoc}
}

@article{boengler2005connexin,
  title={Connexin 43 in cardiomyocyte mitochondria and its increase by ischemic preconditioning},
  author={Boengler, Kerstin and Dodoni, Giuliano and Rodriguez-Sinovas, Antonio and Cabestrero, Alberto and Ruiz-Meana, Marisol and Gres, Petra and Konietzka, Ina and Lopez-Iglesias, Carmen and Garcia-Dorado, David and Di Lisa, Fabio and others},
  journal={Cardiovascular research},
  volume={67},
  number={2},
  pages={234--244},
  year={2005},
  publisher={Elsevier Science}
}

@article{goubaeva2007cardiac,
  title={Cardiac mitochondrial connexin 43 regulates apoptosis},
  author={Goubaeva, Farida and Mikami, Maya and Giardina, Sarah and Ding, Bo and Abe, Junichi and Yang, Jay},
  journal={Biochemical and biophysical research communications},
  volume={352},
  number={1},
  pages={97--103},
  year={2007},
  publisher={Elsevier}
}

@article{dang2003carboxy,
  title={The carboxy-tail of connexin-43 localizes to the nucleus and inhibits cell growth},
  author={Dang, Xitong and Doble, Bradley W and Kardami, Elissavet},
  journal={Molecular and cellular biochemistry},
  volume={242},
  number={1-2},
  pages={35--38},
  year={2003},
  publisher={Springer}
}

@article{chen2016dynamic,
  title={Dynamic changes in protein interaction between AKAP95 and Cx43 during cell cycle progression of A549 cells},
  author={Chen, Xiaoxuan and Kong, Xiangyu and Zhuang, Wenxin and Teng, Bogang and Yu, Xiuyi and Hua, Suhang and Wang, Su and Liang, Fengchao and Ma, Dan and Zhang, Suhui and others},
  journal={Scientific reports},
  volume={6},
  pages={21224},
  year={2016},
  publisher={Nature Publishing Group}
}

@article{ul2008characterization,
  title={Characterization of the internal IRES element of the zebrafish connexin55. 5 reveals functional implication of the polypyrimidine tract binding protein},
  author={Ul-Hussain, Mahboob and Dermietzel, Rolf and Zoidl, Georg},
  journal={BMC molecular biology},
  volume={9},
  number={1},
  pages={92},
  year={2008},
  publisher={BioMed Central}
}

@article{ul2008ires,
  title={IRES-mediated translation of the carboxy-terminal domain of the horizontal cell specific connexin Cx55. 5 in vivo and in vitro},
  author={Ul-Hussain, Mahboob and Zoidl, Georg and Klooster, Jan and Kamermans, Maarten and Dermietzel, Rolf},
  journal={BMC molecular biology},
  volume={9},
  number={1},
  pages={52},
  year={2008},
  publisher={BioMed Central}
}

@article{joshi2007evidence,
  title={Evidence for the presence of a free C-terminal fragment of cx43 in cultured cells},
  author={Joshi-Mukherjee, Rosy and Coombs, Wanda and Burrer, Christine and de Mora, Isabel Alvarez and Delmar, Mario and Taffet, Steven M},
  journal={Cell communication \& adhesion},
  volume={14},
  number={2-3},
  pages={75--84},
  year={2007},
  publisher={Taylor \& Francis}
}

@article{pinto2017calcium,
  title={Calcium binding and voltage gating in Cx46 hemichannels},
  author={Pinto, Bernardo I and Pupo, Amaury and Garc{\'\i}a, Isaac E and Mena-Ulecia, Karel and Mart{\'\i}nez, Agust{\'\i}n D and Latorre, Ram{\'o}n and Gonzalez, Carlos},
  journal={Scientific reports},
  volume={7},
  number={1},
  pages={15851},
  year={2017},
  publisher={Nature Publishing Group}
}


@article{ebihara2003effect,
  title={Effect of external magnesium and calcium on human connexin46 hemichannels},
  author={Ebihara, Lisa and Liu, Xiaoqin and Pal, Jay D},
  journal={Biophysical journal},
  volume={84},
  number={1},
  pages={277--286},
  year={2003},
  publisher={Elsevier}
}

@article{semenov2015cell,
  title={Cell stimulation and calcium mobilization by picosecond electric pulses},
  author={Semenov, Iurii and Xiao, Shu and Kang, Dongkoo and Schoenbach, Karl H and Pakhomov, Andrei G},
  journal={Bioelectrochemistry},
  volume={105},
  pages={65--71},
  year={2015},
  publisher={Elsevier}
}

@article{vernier2006nanopore,
  title={Nanopore-facilitated, voltage-driven phosphatidylserine translocation in lipid bilayers—in cells and in silico},
  author={Vernier, P Thomas and Ziegler, Matthew J and Sun, Yinghua and Gundersen, Martin A and Tieleman, D Peter},
  journal={Physical Biology},
  volume={3},
  number={4},
  pages={233},
  year={2006},
  publisher={IOP Publishing}
}

@article{neumann1982gene,
  title={Gene transfer into mouse lyoma cells by electroporation in high electric fields.},
  author={Neumann, Eberhard and Schaefer-Ridder, M and Wang, Y and Hofschneider, PhH},
  journal={The EMBO journal},
  volume={1},
  number={7},
  pages={841--845},
  year={1982},
  publisher={Wiley Online Library}
}

@article{kumar1996gap,
  title={The gap junction communication channel},
  author={Kumar, Nalin M and Gilula, Norton B},
  journal={Cell},
  volume={84},
  number={3},
  pages={381--388},
  year={1996},
  publisher={Elsevier}
}

@article{contreras2003gating,
  title={Gating and regulation of connexin 43 (Cx43) hemichannels},
  author={Contreras, Jorge E and S{\'a}ez, Juan C and Bukauskas, Feliksas F and Bennett, Michael VL},
  journal={Proceedings of the National Academy of Sciences},
  volume={100},
  number={20},
  pages={11388--11393},
  year={2003},
  publisher={National Acad Sciences}
}


@article{bennett2003new,
  title={New roles for astrocytes: gap junction hemichannels have something to communicate},
  author={Bennett, Michael VL and Contreras, Jorge E and Bukauskas, Feliksas F and S{\'a}ez, Juan C},
  journal={Trends in neurosciences},
  volume={26},
  number={11},
  pages={610--617},
  year={2003},
  publisher={Elsevier}
}

@article{li1996properties,
  title={Properties and regulation of gap junctional hemichannels in the plasma membranes of cultured cells.},
  author={Li, Haiying and Liu, Tai-Feng and Lazrak, Ahmed and Peracchia, Camillo and Goldberg, Gary S and Lampe, Paul D and Johnson, Ross G},
  journal={The Journal of cell biology},
  volume={134},
  number={4},
  pages={1019--1030},
  year={1996},
  publisher={Rockefeller University Press}
}

@article{stout2002intercellular,
  title={Intercellular calcium signaling in astrocytes via ATP release through connexin hemichannels},
  author={Stout, Charles E and Costantin, James L and Naus, Christian CG and Charles, Andrew C},
  journal={Journal of Biological Chemistry},
  volume={277},
  number={12},
  pages={10482--10488},
  year={2002},
  publisher={ASBMB}
}

@article{zhang2008nanosecond,
  title={Nanosecond pulse electric field (nanopulse): a novel non-ligand agonist for platelet activation},
  author={Zhang, Jue and Blackmore, Peter F and Hargrave, Barbara Y and Xiao, Shu and Beebe, Stephen J and Schoenbach, Karl H},
  journal={Archives of biochemistry and biophysics},
  volume={471},
  number={2},
  pages={240--248},
  year={2008},
  publisher={Elsevier}
}

@article{hu2005simulations,
  title={Simulations of nanopore formation and phosphatidylserine externalization in lipid membranes subjected to a high-intensity, ultrashort electric pulse},
  author={Hu, Qin and Joshi, RP and Schoenbach, KH},
  journal={Physical Review E},
  volume={72},
  number={3},
  pages={031902},
  year={2005},
  publisher={APS}
}

@article{vernier2004nanoelectropulse,
  title={Nanoelectropulse-induced phosphatidylserine translocation},
  author={Vernier, P Thomas and Sun, Yinghua and Marcu, Laura and Craft, Cheryl M and Gundersen, Martin A},
  journal={Biophysical journal},
  volume={86},
  number={6},
  pages={4040--4048},
  year={2004},
  publisher={Elsevier}
}

@article{vernier2004nanosecond,
  title={Nanosecond pulsed electric fields perturb membrane phospholipids in T lymphoblasts},
  author={Vernier, P Thomas and Sun, Yinghua and Marcu, Laura and Craft, Cheryl M and Gundersen, Martin A},
  journal={FEBS letters},
  volume={572},
  number={1-3},
  pages={103--108},
  year={2004},
  publisher={Wiley Online Library}
}

@article{beebe2003nanosecond,
  title={Nanosecond, high-intensity pulsed electric fields induce apoptosis in human cells},
  author={Beebe, Stephen J and Fox, Paula M and Rec, Laura J and Willis, E Lauren K and Schoenbach, Karl H},
  journal={The FASEB journal},
  volume={17},
  number={11},
  pages={1493--1495},
  year={2003},
  publisher={Federation of American Societies for Experimental Biology}
}

@article{semenov2013primary,
  title={Primary pathways of intracellular Ca 2+ mobilization by nanosecond pulsed electric field},
  author={Semenov, Iurii and Xiao, Shu and Pakhomov, Andrei G},
  journal={Biochimica et Biophysica Acta (BBA)-Biomembranes},
  volume={1828},
  number={3},
  pages={981--989},
  year={2013},
  publisher={Elsevier}
}

@article{beebe2013induction,
  title={Induction of cell death mechanisms and apoptosis by nanosecond pulsed electric fields (nsPEFs)},
  author={Beebe, Stephen J and Sain, Nova M and Ren, Wei},
  journal={Cells},
  volume={2},
  number={1},
  pages={136--162},
  year={2013},
  publisher={Multidisciplinary Digital Publishing Institute}
}

@article{beebe2002nanosecond,
  title={Nanosecond pulsed electric field (nsPEF) effects on cells and tissues: apoptosis induction and tumor growth inhibition},
  author={Beebe, Stephen J and Fox, PM and Rec, LJ and Somers, K and Stark, Robert H and Schoenbach, Karl H},
  journal={IEEE Transactions on plasma science},
  volume={30},
  number={1},
  pages={286--292},
  year={2002},
  publisher={IEEE}
}

@article{beebe2003nanosecond,
  title={Nanosecond, high-intensity pulsed electric fields induce apoptosis in human cells},
  author={Beebe, Stephen J and Fox, Paula M and Rec, Laura J and Willis, E Lauren K and Schoenbach, Karl H},
  journal={The FASEB journal},
  volume={17},
  number={11},
  pages={1493--1495},
  year={2003},
  publisher={Federation of American Societies for Experimental Biology}
}

@article{vernier2003ultrashort,
  title={Ultrashort pulsed electric fields induce membrane phospholipid translocation and caspase activation: differential sensitivities of Jurkat T lymphoblasts and rat glioma C6 cells},
  author={Vernier, P Thomas and Li, Aimin and Marcu, Laura and Craft, Cheryl M and Gundersen, Martin A},
  journal={IEEE Transactions on Dielectrics and Electrical Insulation},
  volume={10},
  number={5},
  pages={795--809},
  year={2003},
  publisher={IEEE}
}

@article{decrock2009connexin,
  title={Connexin-related signaling in cell death: to live or let die?},
  author={Decrock, Elke and Vinken, Mathieu and De Vuyst, Elke and Krysko, DV and D'Herde, Katharina and Vanhaecke, Tamara and Vandenabeele, Peter and Rogiers, Vera and Leybaert, Luc},
  journal={Cell death and differentiation},
  volume={16},
  number={4},
  pages={524},
  year={2009},
  publisher={Nature Publishing Group}
}

@article{vinken2006connexins,
  title={Connexins and their channels in cell growth and cell death},
  author={Vinken, Mathieu and Vanhaecke, Tamara and Papeleu, Peggy and Snykers, Sarah and Henkens, Tom and Rogiers, Vera},
  journal={Cellular signalling},
  volume={18},
  number={5},
  pages={592--600},
  year={2006},
  publisher={Elsevier}
}

@article{bruzzone2006structure,
  title={Structure and function of gap junctions in the developing brain},
  author={Bruzzone, Roberto and Dermietzel, Rolf},
  journal={Cell and tissue research},
  volume={326},
  number={2},
  pages={239--248},
  year={2006},
  publisher={Springer}
}

@article{alexander2003transfer,
  title={Transfer of biologically important molecules between cells through gap junction channels},
  author={Alexander, David B and Goldberg, Gary S},
  journal={Current medicinal chemistry},
  volume={10},
  number={19},
  pages={2045--2058},
  year={2003},
  publisher={Bentham Science Publishers}
}

@article{de2005blockade,
  title={Blockade of gap junctions in vivo provides neuroprotection after perinatal global ischemia},
  author={de Pina-Benabou, Mara H and Szostak, Vanessa and Kyrozis, Andreas and Rempe, David and Uziel, Daniela and Urban-Maldonado, Marcia and Benabou, Salomon and Spray, David C and Federoff, Howard J and Stanton, Patric K and others},
  journal={Stroke},
  volume={36},
  number={10},
  pages={2232--2237},
  year={2005},
  publisher={Am Heart Assoc}
}

@article{de2007gap,
  title={Gap junctions are required for NMDA receptor--dependent cell death in developing neurons},
  author={de Rivero Vaccari, Juan Carlos and Corriveau, Roderick A and Belousov, Andrei B},
  journal={Journal of neurophysiology},
  volume={98},
  number={5},
  pages={2878--2886},
  year={2007},
  publisher={American Physiological Society}
}

@article{frank2005single,
  title={Single-cell microinjection of cytochrome c can result in gap junction--mediated apoptotic cell death of bystander cells in head and neck cancer},
  author={Frank, Douglas K and Szymkowiak, Bozena and Josifovska-Chopra, Olgica and Nakashima, Torahiko and Kinnally, Kathleen W},
  journal={Head \& Neck: Journal for the Sciences and Specialties of the Head and Neck},
  volume={27},
  number={9},
  pages={794--800},
  year={2005},
  publisher={Wiley Online Library}
}

@article{decrock2009connexin,
  title={Connexin 43 hemichannels contribute to the propagation of apoptotic cell death in a rat C6 glioma cell model},
  author={Decrock, Elke and De Vuyst, Elke and Vinken, Mathieu and Van Moorhem, Marijke and Vranckx, Katleen and Wang, Nan and Van Laeken, Laura and De Bock, Marijke and D'Herde, Katharina and Lai, CP and others},
  journal={Cell death and differentiation},
  volume={16},
  number={1},
  pages={151},
  year={2009},
  publisher={Nature Publishing Group}
}

@article{mir1991electrochemotherapy,
  title={Electrochemotherapy potentiation of antitumour effect of bleomycin by local electric pulses},
  author={Mir, Lluis M and Orlowski, St{\'e}phane and Belehradek Jr, Jean and Paoletti, Claude},
  journal={European Journal of Cancer and Clinical Oncology},
  volume={27},
  number={1},
  pages={68--72},
  year={1991},
  publisher={Elsevier}
}

@article{servsa1995antitumor,
  title={Antitumor effectiveness of electrochemotherapy with cis-diamminedichloroplatinum (II) in mice},
  author={Ser{\v{s}}a, Gregor and {\v{C}}ema{\v{z}}ar, Maja and Miklav{\v{c}}i{\v{c}}, Damijan},
  journal={Cancer research},
  volume={55},
  number={15},
  pages={3450--3455},
  year={1995},
  publisher={AACR}
}

@article{davalos2005tissue,
  title={Tissue ablation with irreversible electroporation},
  author={Davalos, Rafael V and Mir, LM and Rubinsky, B},
  journal={Annals of biomedical engineering},
  volume={33},
  number={2},
  pages={223},
  year={2005},
  publisher={Springer}
}

@article{davalos2005tissue,
  title={Tissue ablation with irreversible electroporation},
  author={Davalos, Rafael V and Mir, LM and Rubinsky, B},
  journal={Annals of biomedical engineering},
  volume={33},
  number={2},
  pages={223},
  year={2005},
  publisher={Springer}
}

@article{ouyang2012programmed,
  title={Programmed cell death pathways in cancer: a review of apoptosis, autophagy and programmed necrosis},
  author={Ouyang, L and Shi, Z and Zhao, S and Wang, F-T and Zhou, T-T and Liu, B and Bao, J-K},
  journal={Cell proliferation},
  volume={45},
  number={6},
  pages={487--498},
  year={2012},
  publisher={Wiley Online Library}
}

@article{salido2009apoptosis,
  title={Apoptosis; involvement of oxidative stress and intracellular CA 2+ homeostasis},
  author={Salido, Gines Maria and Rosado, Juan Antonio},
  journal={Spain: Dept of physiology. Universty of Extremadure},
  pages={229--35},
  year={2009},
  publisher={Springer}
}

@inproceedings{stacey2002increased,
  title={Increased cell killing and DNA damage in cells exposed to ultra-short pulsed electric fields},
  author={Stacey, M and Stickley, J and Fox, P and O'Donnell, C and Schoenbach, K and Beebe, S and Buescher, S},
  booktitle={Electrical Insulation and Dielectric Phenomena, 2002 Annual Report Conference on},
  pages={79--82},
  year={2002},
  organization={IEEE}
}

@article{beebe2002nanosecond,
  title={Nanosecond pulsed electric field (nsPEF) effects on cells and tissues: apoptosis induction and tumor growth inhibition},
  author={Beebe, Stephen J and Fox, PM and Rec, LJ and Somers, K and Stark, Robert H and Schoenbach, Karl H},
  journal={IEEE Transactions on plasma science},
  volume={30},
  number={1},
  pages={286--292},
  year={2002},
  publisher={IEEE}
}

@article{chen2012long,
  title={Long term survival of mice with hepatocellular carcinoma after pulse power ablation with nanosecond pulsed electric fields},
  author={Chen, Xinhua and Zhuang, Jie and Kolb, Juergen F and Schoenbach, Karl H and Beebe, Stephen J},
  journal={Technology in cancer research \& treatment},
  volume={11},
  number={1},
  pages={83--93},
  year={2012},
  publisher={SAGE Publications Sage CA: Los Angeles, CA}
}

@article{nuccitelli2013nanoelectroablation,
  title={Nanoelectroablation of human pancreatic carcinoma in a murine xenograft model without recurrence},
  author={Nuccitelli, Richard and Huynh, Joanne and Lui, Kaying and Wood, Ryan and Kreis, Mark and Athos, Brian and Nuccitelli, Pamela},
  journal={International journal of cancer},
  volume={132},
  number={8},
  pages={1933--1939},
  year={2013},
  publisher={Wiley Online Library}
}

@article{fulda2010cellular,
  title={Cellular stress responses: cell survival and cell death},
  author={Fulda, Simone and Gorman, Adrienne M and Hori, Osamu and Samali, Afshin},
  journal={International journal of cell biology},
  volume={2010},
  year={2010},
  publisher={Hindawi}
}

@article{craviso2010nanosecond,
  title={Nanosecond electric pulses: a novel stimulus for triggering Ca 2+ influx into chromaffin cells via voltage-gated Ca 2+ channels},
  author={Craviso, Gale L and Choe, Sophie and Chatterjee, Paroma and Chatterjee, Indira and Vernier, P Thomas},
  journal={Cellular and molecular neurobiology},
  volume={30},
  number={8},
  pages={1259--1265},
  year={2010},
  publisher={Springer}
}

@article{semenov2015cell,
  title={Cell stimulation and calcium mobilization by picosecond electric pulses},
  author={Semenov, Iurii and Xiao, Shu and Kang, Dongkoo and Schoenbach, Karl H and Pakhomov, Andrei G},
  journal={Bioelectrochemistry},
  volume={105},
  pages={65--71},
  year={2015},
  publisher={Elsevier}
}

@article{molitor1999voltage,
  title={Voltage-gated Ca2+ conductances in acutely isolated guinea pig dorsal cochlear nucleus neurons},
  author={Molitor, Scott C and Manis, Paul B},
  journal={Journal of neurophysiology},
  volume={81},
  number={3},
  pages={985--998},
  year={1999},
  publisher={American Physiological Society Bethesda, MD}
}

@book{hille2001ion,
  title={Ion channels of excitable membranes},
  author={Hille, Bertil and others},
  volume={507},
  year={2001},
  publisher={Sinauer Sunderland, MA}
}

@article{vernier2006nanoelectropulse,
  title={Nanoelectropulse-driven membrane perturbation and small molecule permeabilization},
  author={Vernier, P Thomas and Sun, Yinghua and Gundersen, Martin A},
  journal={BMC cell biology},
  volume={7},
  number={1},
  pages={37},
  year={2006},
  publisher={BioMed Central}
}

@article{pakhomov2009lipid,
  title={Lipid nanopores can form a stable, ion channel-like conduction pathway in cell membrane},
  author={Pakhomov, Andrei G and Bowman, Angela M and Ibey, Bennett L and Andre, Franck M and Pakhomova, Olga N and Schoenbach, Karl H},
  journal={Biochemical and biophysical research communications},
  volume={385},
  number={2},
  pages={181--186},
  year={2009},
  publisher={Elsevier}
}

@article{armstrong1985two,
  title={Two distinct populations of calcium channels in a clonal line of pituitary cells},
  author={Armstrong, CM and Matteson, DR},
  journal={Science},
  volume={227},
  number={4682},
  pages={65--67},
  year={1985},
  publisher={American Association for the Advancement of Science}
}

@article{bean1985two,
  title={Two kinds of calcium channels in canine atrial cells. Differences in kinetics, selectivity, and pharmacology.},
  author={Bean, BRUCE P},
  journal={The Journal of general physiology},
  volume={86},
  number={1},
  pages={1--30},
  year={1985},
  publisher={Rockefeller University Press}
}

@article{curtis1984purification,
  title={Purification of the calcium antagonist receptor of the voltage-sensitive calcium channel from skeletal muscle transverse tubules},
  author={Curtis, Benson M and Catterall, William A},
  journal={Biochemistry},
  volume={23},
  number={10},
  pages={2113--2118},
  year={1984},
  publisher={ACS Publications}
}

@article{catterall2005international,
  title={International Union of Pharmacology. XLVIII. Nomenclature and structure-function relationships of voltage-gated calcium channels},
  author={Catterall, William A and Perez-Reyes, Edward and Snutch, Terrance P and Striessnig, Joerg},
  journal={Pharmacological reviews},
  volume={57},
  number={4},
  pages={411--425},
  year={2005},
  publisher={ASPET}
}

@article{bech1998loss,
  title={Loss-of-function mutations in a calcium-channel $\alpha$ 1-subunit gene in Xp11. 23 cause incomplete X-linked congenital stationary night blindness},
  author={Bech-Hansen, N Torben and Naylor, Margaret J and Maybaum, Tracy A and Pearce, William G and Koop, Ben and Fishman, Gerald A and Mets, Marilyn and Musarella, Maria A and Boycott, Kym M},
  journal={Nature genetics},
  volume={19},
  number={3},
  pages={264},
  year={1998},
  publisher={Nature Publishing Group}
}

@article{mikami1989primary,
  title={Primary structure and functional expression of the cardiac dihydropyridine-sensitive calcium channel},
  author={Mikami, Atsushi and Imoto, Keiji and Tanabe, Tsutomu and Niidome, Tetsuhiro and Mori, Yasuo and Takeshima, Hiroshi and Narumiya, Shuh and Numa, Shosaku},
  journal={Nature},
  volume={340},
  number={6230},
  pages={230},
  year={1989},
  publisher={Nature Publishing Group}
}

@article{tanabe1987primary,
  title={Primary structure of the receptor for calcium channel blockers from skeletal muscle},
  author={Tanabe, Tsutomu and Takeshima, Hiroshi and Mikami, Atsushi and Flockerzi, Veit and Takahashi, Hideo and Kangawa, Kenji and Kojima, Masayasu and Matsuo, Hisayuki and Hirose, Tadaaki and Numa, Shosaku},
  journal={Nature},
  volume={328},
  number={6128},
  pages={313},
  year={1987},
  publisher={Nature Publishing Group}
}

@article{williams1992structure,
  title={Structure and functional expression of $\alpha$1, $\alpha$2, and $\beta$ subunits of a novel human neuronal calcium channel subtype},
  author={Williams, Mark E and Feldman, Daniel H and McCue, Ann F and Brenner, Robert and Velicelebi, Gonul and Ellis, Steven B and Harpold, Michael M},
  journal={Neuron},
  volume={8},
  number={1},
  pages={71--84},
  year={1992},
  publisher={Elsevier}
}

@article{randall1995pharmacological,
  title={Pharmacological dissection of multiple types of Ca2+ channel currents in rat cerebellar granule neurons},
  author={Randall, A and Tsien, Richard W},
  journal={Journal of Neuroscience},
  volume={15},
  number={4},
  pages={2995--3012},
  year={1995},
  publisher={Soc Neuroscience}
}

@article{bourinet1999splicing,
  title={Splicing of $\alpha$ 1A subunit gene generates phenotypic variants of P-and Q-type calcium channels},
  author={Bourinet, Emmanuel and Soong, Tuck W and Sutton, Kathy and Slaymaker, Sarah and Mathews, Eleanor and Monteil, Arnaud and Zamponi, Gerald W and Nargeot, Joel and Snutch, Terry P},
  journal={Nature neuroscience},
  volume={2},
  number={5},
  pages={407},
  year={1999},
  publisher={Nature Publishing Group}
}

@article{richards2007novel,
  title={Novel CaV2. 1 clone replicates many properties of Purkinje cell CaV2. 1 current},
  author={Richards, Kathryn S and Swensen, Andrew M and Lipscombe, Diane and Bommert, Kurt},
  journal={European Journal of Neuroscience},
  volume={26},
  number={10},
  pages={2950--2961},
  year={2007},
  publisher={Wiley Online Library}
}

@article{adams1993toxityping,
  title={Toxityping rat brain calcium channels with. omega.-toxins from spider and cone snail venoms},
  author={Adams, Michael E and Myers, Richard A and Imperial, Julita S and Olivera, Baldomero M},
  journal={Biochemistry},
  volume={32},
  number={47},
  pages={12566--12570},
  year={1993},
  publisher={ACS Publications}
}

@article{dubel1992molecular,
  title={Molecular cloning of the alpha-1 subunit of an omega-conotoxin-sensitive calcium channel},
  author={Dubel, Stefan J and Starr, TV and Hell, Johannes and Ahlijanian, Michael K and Enyeart, John J and Catterall, William A and Snutch, Terry P},
  journal={Proceedings of the National Academy of Sciences},
  volume={89},
  number={11},
  pages={5058--5062},
  year={1992},
  publisher={National Acad Sciences}
}

@article{williams1992structure,
  title={Structure and functional expression of an omega-conotoxin-sensitive human N-type calcium channel},
  author={Williams, Mark E and Brust, Paul F and Feldman, Daniel H and Patthi, Saraswathi and Simerson, Susan and Maroufi, Azarnoush and McCue, Ann F and Velicelebi, Gonul and Ellis, Steven B and Harpold, Michael M},
  journal={Science},
  volume={257},
  number={5068},
  pages={389--395},
  year={1992},
  publisher={American Association for the Advancement of Science}
}

@article{mccleskey1987omega,
  title={Omega-conotoxin: direct and persistent blockade of specific types of calcium channels in neurons but not muscle},
  author={McCleskey, EW and Fox, AP and Feldman, DH and Cruz, LJ and Olivera, BM and Tsien, RW and Yoshikami, D},
  journal={Proceedings of the National Academy of Sciences},
  volume={84},
  number={12},
  pages={4327--4331},
  year={1987},
  publisher={National Acad Sciences}
}

@article{olivera1987neuronal,
  title={Neuronal calcium channel antagonists. Discrimination between calcium channel subtypes using. omega.-conotoxin from Conus magus venom},
  author={Olivera, Baldomero M and Cruz, Lourdes J and De Santos, Victoria and LeCheminant, Garth and Griffin, David and Zeikus, Regina and McIntosh, J Michael and Galyean, Robert and Varga, Janos},
  journal={Biochemistry},
  volume={26},
  number={8},
  pages={2086--2090},
  year={1987},
  publisher={ACS Publications}
}

@article{soong1993structure,
  title={Structure and functional expression of a member of the low voltage-activated calcium channel family},
  author={Soong, Tuck Wah and Stea, Anthony and Hodson, Connie D and Dubel, Stefan J and Snutch, TP and others},
  journal={Science},
  volume={260},
  number={5111},
  pages={1133--1136},
  year={1993},
  publisher={American Association for the Advancement of Science}
}

@article{bourinet2001interaction,
  title={Interaction of SNX482 with domains III and IV inhibits activation gating of $\alpha$1E (CaV2. 3) calcium channels},
  author={Bourinet, Emmanuel and Stotz, Stephanie C and Spaetgens, Ren{\'e}e L and Dayanithi, Govindan and Lemos, Jos{\'e} and Nargeot, Jo{\"e}l and Zamponi, Gerald W},
  journal={Biophysical journal},
  volume={81},
  number={1},
  pages={79--88},
  year={2001},
  publisher={Elsevier}
}

@article{newcomb1998selective,
  title={Selective peptide antagonist of the class E calcium channel from the venom of the tarantula Hysterocrates gigas},
  author={Newcomb, Robert and Szoke, Balazs and Palma, Andrew and Wang, Gang and Chen, Xiao-hua and Hopkins, William and Cong, Ruth and Miller, Jim and Urge, Laszlo and Tarczy-Hornoch, Katalin and others},
  journal={Biochemistry},
  volume={37},
  number={44},
  pages={15353--15362},
  year={1998},
  publisher={ACS Publications}
}

@article{cribbs1998cloning,
  title={Cloning and characterization of $\alpha$1H from human heart, a member of the T-type Ca2+ channel gene family},
  author={Cribbs, Leanne L and Lee, Jung-Ha and Yang, Jie and Satin, Jonathan and Zhang, Yi and Daud, Asif and Barclay, Jane and Williamson, Magali P and Fox, Margaret and Rees, Michele and others},
  journal={Circulation research},
  volume={83},
  number={1},
  pages={103--109},
  year={1998},
  publisher={Am Heart Assoc}
}

@article{lee1999cloning,
  title={Cloning and expression of a novel member of the low voltage-activated T-type calcium channel family},
  author={Lee, Jung-Ha and Daud, Asif N and Cribbs, Leanne L and Lacerda, Antonio E and Pereverzev, Alexei and Kl{\"o}ckner, Udo and Schneider, Toni and Perez-Reyes, Edward},
  journal={Journal of Neuroscience},
  volume={19},
  number={6},
  pages={1912--1921},
  year={1999},
  publisher={Soc Neuroscience}
}

@article{perez1998molecular,
  title={Molecular characterization of a neuronal low-voltage-activated T-type calcium channel},
  author={Perez-Reyes, Edward and Cribbs, Leanne L and Daud, Asif and Lacerda, Antonio E and Barclay, Jane and Williamson, Magali P and Fox, Margaret and Rees, Michele and Lee, Jung-Ha},
  journal={Nature},
  volume={391},
  number={6670},
  pages={896},
  year={1998},
  publisher={Nature Publishing Group}
}

@article{perez2003molecular,
  title={Molecular physiology of low-voltage-activated t-type calcium channels},
  author={Perez-Reyes, Edward},
  journal={Physiological reviews},
  volume={83},
  number={1},
  pages={117--161},
  year={2003},
  publisher={American Physiological Society Bethesda, MD}
}

@article{catterall2010ion,
  title={Ion channel voltage sensors: structure, function, and pathophysiology},
  author={Catterall, William A},
  journal={Neuron},
  volume={67},
  number={6},
  pages={915--928},
  year={2010},
  publisher={Elsevier}
}

@article{ellinor1995ca2+,
  title={Ca2+ channel selectivity at a single locus for high-affinity Ca2+ interactions},
  author={Ellinor, Patrick T and Yang, Jian and Sather, William A and Zhang, Ji-Fang and Tsien, Richard W},
  journal={Neuron},
  volume={15},
  number={5},
  pages={1121--1132},
  year={1995},
  publisher={Elsevier}
}

@article{tang2014structural,
  title={Structural basis for Ca 2+ selectivity of a voltage-gated calcium channel},
  author={Tang, Lin and El-Din, Tamer M Gamal and Payandeh, Jian and Martinez, Gilbert Q and Heard, Teresa M and Scheuer, Todd and Zheng, Ning and Catterall, William A},
  journal={Nature},
  volume={505},
  number={7481},
  pages={56},
  year={2014},
  publisher={Nature Publishing Group}
}

@article{yang1993molecular,
  title={Molecular determinants of Ca2+ selectivity and ion permeation in L-type Ca2+ channels},
  author={Yang, Jian and Elllnor, Patrick T and Sather, William A and Zhang, JI-Fang and Tsien, Richard W},
  journal={Nature},
  volume={366},
  number={6451},
  pages={158},
  year={1993},
  publisher={Nature Publishing Group}
}

@article{bourinet1996alpha1e,
  title={The $\alpha$1E calcium channel exhibits permeation properties similar to low-voltage-activated calcium channels},
  author={Bourinet, Emmanuel and Zamponi, Gerald W and Stea, Anthony and Soong, Tuck W and Lewis, Bertram A and Jones, Lisa P and Yue, David T and Snutch, Terry P},
  journal={Journal of Neuroscience},
  volume={16},
  number={16},
  pages={4983--4993},
  year={1996},
  publisher={Soc Neuroscience}
}

@article{lansman1986blockade,
  title={Blockade of current through single calcium channels by Cd2+, Mg2+, and Ca2+. Voltage and concentration dependence of calcium entry into the pore.},
  author={Lansman, Jeffry B and Hess, Peter and Tsien, Richard W},
  journal={The Journal of General Physiology},
  volume={88},
  number={3},
  pages={321--347},
  year={1986},
  publisher={Rockefeller University Press}
}

@article{doering2005cav1,
  title={Cav1. 4 encodes a calcium channel with low open probability and unitary conductance},
  author={Doering, Clinton J and Hamid, Jawed and Simms, Brett and McRory, John E and Zamponi, Gerald W},
  journal={Biophysical journal},
  volume={89},
  number={5},
  pages={3042--3048},
  year={2005},
  publisher={Elsevier}
}

@article{fox1987single,
  title={Single-channel recordings of three types of calcium channels in chick sensory neurones.},
  author={Fox, AP and Nowycky, MC and Tsien, RW},
  journal={The Journal of physiology},
  volume={394},
  number={1},
  pages={173--200},
  year={1987},
  publisher={Wiley Online Library}
}

@article{weber2010n,
  title={N-type Ca 2+ channels carry the largest current: implications for nanodomains and transmitter release},
  author={Weber, Alexander M and Wong, Fiona K and Tufford, Adele R and Schlichter, Lyanne C and Matveev, Victor and Stanley, Elise F},
  journal={Nature neuroscience},
  volume={13},
  number={11},
  pages={1348},
  year={2010},
  publisher={Nature Publishing Group}
}

@article{dai2009supramolecular,
  title={Supramolecular assemblies and localized regulation of voltage-gated ion channels},
  author={Dai, Shuiping and Hall, Duane D and Hell, Johannes W},
  journal={Physiological reviews},
  volume={89},
  number={2},
  pages={411--452},
  year={2009},
  publisher={American Physiological Society}
}

@article{hall2013competition,
  title={Competition between $\alpha$-actinin and Ca 2+-calmodulin controls surface retention of the L-type Ca 2+ channel Ca V 1.2},
  author={Hall, Duane D and Dai, Shuiping and Tseng, Pang-Yen and Malik, Zulfiqar and Nguyen, Minh and Matt, Lucas and Schnizler, Katrin and Shephard, Andrew and Mohapatra, Durga P and Tsuruta, Fuminori and others},
  journal={Neuron},
  volume={78},
  number={3},
  pages={483--497},
  year={2013},
  publisher={Elsevier}
}

@article{zamponi1997crosstalk,
  title={Crosstalk between G proteins and protein kinase C mediated by the calcium channel $\alpha$1 subunit},
  author={Zamponi, Gerald W and Bourinet, Emmanuel and Nelson, Donald and Nargeot, Joel and Snutch, Terry P},
  journal={Nature},
  volume={385},
  number={6615},
  pages={442},
  year={1997},
  publisher={Nature Publishing Group}
}

@article{chaudhuri2004alternative,
  title={Alternative splicing as a molecular switch for Ca2+/calmodulin-dependent facilitation of P/Q-type Ca2+ channels},
  author={Chaudhuri, Dipayan and Chang, Siao-Yun and DeMaria, Carla D and Alvania, Rebecca S and Soong, Tuck Wah and Yue, David T},
  journal={Journal of Neuroscience},
  volume={24},
  number={28},
  pages={6334--6342},
  year={2004},
  publisher={Soc Neuroscience}
}

@article{liao2005splicing,
  title={Splicing for alternative structures of Cav1. 2 Ca2+ channels in cardiac and smooth muscles},
  author={Liao, Ping and Yong, Tan Fong and Liang, Mui Cheng and Yue, David T and Soong, Tuck Wah},
  journal={Cardiovascular research},
  volume={68},
  number={2},
  pages={197--203},
  year={2005},
  publisher={Elsevier Science}
}

@article{lipscombe2005neuronal,
  title={Neuronal proteins custom designed by alternative splicing},
  author={Lipscombe, Diane},
  journal={Current opinion in neurobiology},
  volume={15},
  number={3},
  pages={358--363},
  year={2005},
  publisher={Elsevier}
}

@article{lipscombe2013alternative,
  title={Alternative splicing: functional diversity among voltage-gated calcium channels and behavioral consequences},
  author={Lipscombe, Diane and Andrade, Arturo and Allen, Summer E},
  journal={Biochimica et Biophysica Acta (BBA)-Biomembranes},
  volume={1828},
  number={7},
  pages={1522--1529},
  year={2013},
  publisher={Elsevier}
}

@article{tan2011functional,
  title={Functional characterization of alternative splicing in the C-terminus of L-type CaV1. 3 channels},
  author={Tan, Bao Zhen and Jiang, Fengli and Tan, Ming Yeong and Yu, Dejie and Huang, Hua and Shen, Yiru and Soong, Tuck Wah},
  journal={Journal of Biological Chemistry},
  pages={jbc--M111},
  year={2011},
  publisher={ASBMB}
}

@article{tan2012alternative,
  title={Alternative splicing at C terminus of CaV1. 4 calcium channel modulates calcium-dependent inactivation, activation potential, and current density},
  author={Tan, Gregory Ming Yeong and Yu, Dejie and Wang, Juejin and Soong, Tuck Wah},
  journal={Journal of Biological Chemistry},
  volume={287},
  number={2},
  pages={832--847},
  year={2012},
  publisher={ASBMB}
}

@article{bazzazi2013continuously,
  title={Continuously tunable Ca 2+ regulation of RNA-edited Ca V 1.3 channels},
  author={Bazzazi, Hojjat and Johny, Manu Ben and Adams, Paul J and Soong, Tuck Wah and Yue, David T},
  journal={Cell reports},
  volume={5},
  number={2},
  pages={367--377},
  year={2013},
  publisher={Elsevier}
}

@article{huang2012rna,
  title={RNA editing of the IQ domain in Ca v 1.3 channels modulates their Ca 2+-dependent inactivation},
  author={Huang, Hua and Tan, Bao Zhen and Shen, Yiru and Tao, Jin and Jiang, Fengli and Sung, Ying Ying and Ng, Choon Keow and Raida, Manfred and K{\"o}hr, Georg and Higuchi, Miyoko and others},
  journal={Neuron},
  volume={73},
  number={2},
  pages={304--316},
  year={2012},
  publisher={Elsevier}
}

@article{huber2000conserved,
  title={Conserved Ca2+-antagonist-binding properties and putative folding structure of a recombinant high-affinity dihydropyridine-binding domain},
  author={HUBER, Irene and WAPPL, Edwin and HERZOG, Alexander and MITTERDORFER, J{\"o}rg and GLOSSMANN, Hartmut and LANGER, Thierry and STRIESSNIG, J{\"o}rg},
  journal={Biochemical Journal},
  volume={347},
  number={3},
  pages={829--836},
  year={2000},
  publisher={Portland Press Limited}
}

@article{lipkind2003molecular,
  title={Molecular modeling of interactions of dihydropyridines and phenylalkylamines with the inner pore of the L-type Ca2+ channel},
  author={Lipkind, Gregory M and Fozzard, Harry A},
  journal={Molecular pharmacology},
  volume={63},
  number={3},
  pages={499--511},
  year={2003},
  publisher={ASPET}
}

@article{zamponi2003unique,
  title={Unique structure- activity relationship for 4-isoxazolyl-1, 4-dihydropyridines},
  author={Zamponi, Gerald W and Stotz, Stephanie C and Staples, Richard J and Andro, Tina M and Nelson, Jared K and Hulubei, Victoria and Blumenfeld, Alex and Natale, Nicholas R},
  journal={Journal of medicinal chemistry},
  volume={46},
  number={1},
  pages={87--96},
  year={2003},
  publisher={ACS Publications}
}

@article{serysheva2002structure,
  title={Structure of the voltage-gated L-type Ca2+ channel by electron cryomicroscopy},
  author={Serysheva, II and Ludtke, SJ and Baker, MR and Chiu, W and Hamilton, SL},
  journal={Proceedings of the National Academy of Sciences},
  volume={99},
  number={16},
  pages={10370--10375},
  year={2002},
  publisher={National Acad Sciences}
}

@article{walsh2009three,
  title={Three-dimensional Structure of CaV3. 1 COMPARISON WITH THE CARDIAC L-TYPE VOLTAGE-GATED CALCIUM CHANNEL MONOMER ARCHITECTURE},
  author={Walsh, Conor P and Davies, Anthony and Butcher, Adrian J and Dolphin, Annette C and Kitmitto, Ashraf},
  journal={Journal of Biological Chemistry},
  volume={284},
  number={33},
  pages={22310--22321},
  year={2009},
  publisher={ASBMB}
}

@article{walsh2009labelling,
  title={Labelling of the 3D structure of the cardiac L-type voltage-gated calcium channel},
  author={Walsh, Conor P and Davies, Anthony and Nieto-Rostro, Manuela and Dolphin, Annette C and Kitmitto, Ashraf},
  journal={Channels},
  volume={3},
  number={6},
  pages={387--392},
  year={2009},
  publisher={Taylor \& Francis}
}

@article{wolf2003visualization,
  title={Visualization of the domain structure of an L-type Ca2+ channel using electron cryo-microscopy},
  author={Wolf, M and Eberhart, A and Glossmann, H and Striessnig, J and Grigorieff, N},
  journal={Journal of molecular biology},
  volume={332},
  number={1},
  pages={171--182},
  year={2003},
  publisher={Elsevier}
}

@article{chen2004structural,
  title={Structural basis of the $\alpha$ 1--$\beta$ subunit interaction of voltage-gated Ca 2+ channels},
  author={Chen, Yu-hang and Li, Ming-hui and Zhang, Yun and He, Lin-ling and Yamada, Yoichi and Fitzmaurice, Aileen and Shen, Yang and Zhang, Hailong and Tong, Liang and Yang, Jian},
  journal={Nature},
  volume={429},
  number={6992},
  pages={675},
  year={2004},
  publisher={Nature Publishing Group}
}

@article{opatowsky2004structural,
  title={Structural analysis of the voltage-dependent calcium channel $\beta$ subunit functional core and its complex with the $\alpha$1 interaction domain},
  author={Opatowsky, Yarden and Chen, Chien-Chang and Campbell, Kevin P and Hirsch, Joel A},
  journal={Neuron},
  volume={42},
  number={3},
  pages={387--399},
  year={2004},
  publisher={Elsevier}
}

@article{van2004structure,
  title={Structure of a complex between a voltage-gated calcium channel $\beta$-subunit and an $\alpha$-subunit domain},
  author={Van Petegem, Filip and Clark, Kimberly A and Chatelain, Franck C and Minor Jr, Daniel L},
  journal={Nature},
  volume={429},
  number={6992},
  pages={671},
  year={2004},
  publisher={Nature Publishing Group}
}

@article{fallon2005structure,
  title={Structure of calmodulin bound to the hydrophobic IQ domain of the cardiac Cav1. 2 calcium channel},
  author={Fallon, Jennifer L and Halling, D Brent and Hamilton, Susan L and Quiocho, Florante A},
  journal={Structure},
  volume={13},
  number={12},
  pages={1881--1886},
  year={2005},
  publisher={Elsevier}
}

@article{fallon2009crystal,
  title={Crystal structure of dimeric cardiac L-type calcium channel regulatory domains bridged by Ca2+{\textperiodcentered} calmodulins},
  author={Fallon, Jennifer L and Baker, Mariah R and Xiong, Liangwen and Loy, Ryan E and Yang, Guojun and Dirksen, Robert T and Hamilton, Susan L and Quiocho, Florante A},
  journal={Proceedings of the National Academy of Sciences},
  volume={106},
  number={13},
  pages={5135--5140},
  year={2009},
  publisher={National Acad Sciences}
}

@article{kim2008structures,
  title={Structures of CaV2 Ca2+/CaM-IQ domain complexes reveal binding modes that underlie calcium-dependent inactivation and facilitation},
  author={Kim, Eun Young and Rumpf, Christine H and Fujiwara, Yuichiro and Cooley, Elizabeth S and Van Petegem, Filip and Minor Jr, Daniel L},
  journal={Structure},
  volume={16},
  number={10},
  pages={1455--1467},
  year={2008},
  publisher={Elsevier}
}

@article{kim2010multiple,
  title={Multiple C-terminal tail Ca2+/CaMs regulate CaV1. 2 function but do not mediate channel dimerization},
  author={Kim, Eun Young and Rumpf, Christine H and Van Petegem, Filip and Arant, Ryan J and Findeisen, Felix and Cooley, Elizabeth S and Isacoff, Ehud Y and Minor, Daniel L},
  journal={The EMBO journal},
  volume={29},
  number={23},
  pages={3924--3938},
  year={2010},
  publisher={EMBO Press}
}

@article{liu2012structural,
  title={Structural basis for the regulation of L-type voltage-gated calcium channels: interactions between the N-terminal cytoplasmic domain and Ca2+-calmodulin},
  author={Liu, Zhihong and Vogel, Hans and others},
  journal={Frontiers in molecular neuroscience},
  volume={5},
  pages={38},
  year={2012},
  publisher={Frontiers}
}

@inproceedings{mori2008structure,
  title={Structure of the CaV2 IQ domain in complex with Ca2+/calmodulin},
  author={Mori, Masayuki and Vander Kooi, Craig and Leahy, Daniel and Yue, David},
  booktitle={Proceedings of Annual Meeting of the Physiological Society of Japan Proceedings of Annual Meeting of the Physiological Society of Japan},
  pages={072--072},
  year={2008},
  organization={PHYSIOLOGICAL SOCIETY OF JAPAN}
}

@article{van2005insights,
  title={Insights into voltage-gated calcium channel regulation from the structure of the Ca V 1.2 IQ domain--Ca 2+/calmodulin complex},
  author={Van Petegem, Filip and Chatelain, Franck C and Minor Jr, Daniel L},
  journal={Nature Structural and Molecular Biology},
  volume={12},
  number={12},
  pages={1108},
  year={2005},
  publisher={Nature Publishing Group}
}

@article{stotz2004functional,
  title={Functional roles of cytoplasmic loops and pore lining transmembrane helices in the voltage-dependent inactivation of HVA calcium channels},
  author={Stotz, Stephanie C and Jarvis, Scott E and Zamponi, Gerald W},
  journal={The Journal of physiology},
  volume={554},
  number={2},
  pages={263--273},
  year={2004},
  publisher={Wiley Online Library}
}

@article{berrou2001molecular,
  title={Molecular determinants of inactivation within the I-II linker of $\alpha$1E (CaV2. 3) calcium channels},
  author={Berrou, L\_ and Bernatchez, G and Parent, L},
  journal={Biophysical Journal},
  volume={80},
  number={1},
  pages={215--228},
  year={2001},
  publisher={Elsevier}
}

@article{herlitze1997molecular,
  title={Molecular determinants of inactivation and G protein modulation in the intracellular loop connecting domains I and II of the calcium channel $\alpha$1A subunit},
  author={Herlitze, Stefan and Hockerman, Gregory H and Scheuer, Todd and Catterall, William A},
  journal={Proceedings of the National Academy of Sciences},
  volume={94},
  number={4},
  pages={1512--1516},
  year={1997},
  publisher={National Acad Sciences}
}

@article{kraus1998familial,
  title={Familial Hemiplegic Migraine Mutations Change $\alpha$1ACa2+ Channel Kinetics},
  author={Kraus, Richard L and Sinnegger, Martina J and Glossmann, Hartmut and Hering, Steffen and Striessnig, J{\"o}rg},
  journal={Journal of Biological Chemistry},
  volume={273},
  number={10},
  pages={5586--5590},
  year={1998},
  publisher={ASBMB}
}

@article{stotz2001identification,
  title={Identification of inactivation determinants in the domain IIS6 region of high voltage activated calcium channels},
  author={Stotz, Stephanie C and Zamponi, Gerald W},
  journal={Journal of Biological Chemistry},
  year={2001},
  publisher={ASBMB}
}

@article{spaetgens1999multiple,
  title={Multiple structural domains contribute to voltage-dependent inactivation of rat brain $\alpha$1E calcium channels},
  author={Spaetgens, Ren{\'e}e L and Zamponi, Gerald W},
  journal={Journal of Biological Chemistry},
  volume={274},
  number={32},
  pages={22428--22436},
  year={1999},
  publisher={ASBMB}
}

@article{stotz2000fast,
  title={Fast inactivation of voltage-dependent calcium channels: a hinged-lid mechanism},
  author={Stotz, Stephanie C and Hamid, Jawed and Spaetgens, Renee L and Jarvis, Scott E and Zamponi, Gerald W},
  journal={Journal of Biological Chemistry},
  year={2000},
  publisher={ASBMB}
}

@article{stotz2001structural,
  title={Structural determinants of fast inactivation of high voltage-activated Ca2+ channels},
  author={Stotz, Stephanie C and Zamponi, Gerald W},
  journal={Trends in neurosciences},
  volume={24},
  number={3},
  pages={176--182},
  year={2001},
  publisher={Elsevier}
}

@article{stotz2004functional,
  title={Functional roles of cytoplasmic loops and pore lining transmembrane helices in the voltage-dependent inactivation of HVA calcium channels},
  author={Stotz, Stephanie C and Jarvis, Scott E and Zamponi, Gerald W},
  journal={The Journal of physiology},
  volume={554},
  number={2},
  pages={263--273},
  year={2004},
  publisher={Wiley Online Library}
}

@article{tadross2010molecular,
  title={Molecular endpoints of Ca2+/calmodulin-and voltage-dependent inactivation of Cav1. 3 channels},
  author={Tadross, Michael R and Johny, Manu Ben and Yue, David T},
  journal={The Journal of general physiology},
  volume={135},
  number={3},
  pages={197--215},
  year={2010},
  publisher={Rockefeller University Press}
}

@article{hamid2006determinants,
  title={Determinants of the differential gating properties of Cav3. 1 and Cav3. 3 T-type channels: a role of domain IV?},
  author={Hamid, J and Peloquin, JB and Monteil, A and Zamponi, GW},
  journal={Neuroscience},
  volume={143},
  number={3},
  pages={717--728},
  year={2006},
  publisher={Elsevier}
}

@article{ohkubo2005identification,
  title={Identification and electrophysiological characteristics of isoforms of T-type calcium channel Cav3. 2 expressed in pregnant human uterus},
  author={Ohkubo, Tsuyako and Inoue, Yoshihito and Kawarabayashi, Tatsuhiko and Kitamura, Kenji},
  journal={Cellular Physiology and Biochemistry},
  volume={16},
  number={4-6},
  pages={245--254},
  year={2005},
  publisher={Karger Publishers}
}

@article{staes2001amino,
  title={The amino side of the C-terminus determines fast inactivation of the T-type calcium channel $\alpha$1G},
  author={Staes, Mik and Talavera, Karel and Klugbauer, Norbert and Prenen, Jean and Lacinov{\'a}, Lubica and Droogmans, Guy and Hofmann, Franz and Nilius, Bernd},
  journal={The Journal of physiology},
  volume={530},
  number={1},
  pages={35--45},
  year={2001},
  publisher={Wiley Online Library}
}

@article{berjukow2000molecular,
  title={Molecular mechanism of calcium channel block by isradipine role of a drug-induced inactivated channel conformation},
  author={Berjukow, Stanislav and Marksteiner, Rainer and Gapp, Franz and Sinnegger, Martina J and Hering, Steffen},
  journal={Journal of Biological Chemistry},
  volume={275},
  number={29},
  pages={22114--22120},
  year={2000},
  publisher={ASBMB}
}

@article{gomora2001block,
  title={Block of cloned human T-type calcium channels by succinimide antiepileptic drugs},
  author={Gomora, Juan Carlos and Daud, Asif N and Weiergr{\"a}ber, Marco and Perez-Reyes, Edward},
  journal={Molecular pharmacology},
  volume={60},
  number={5},
  pages={1121--1132},
  year={2001},
  publisher={ASPET}
}

@article{vernier2008nanosecond,
  title={Nanosecond electric pulse-induced calcium entry into chromaffin cells},
  author={Vernier, P Thomas and Sun, Yinghua and Chen, Meng-Tse and Gundersen, Martin A and Craviso, Gale L},
  journal={Bioelectrochemistry},
  volume={73},
  number={1},
  pages={1--4},
  year={2008},
  publisher={Elsevier}
}

@article{craviso2010nanosecond,
  title={Nanosecond electric pulses: a novel stimulus for triggering Ca 2+ influx into chromaffin cells via voltage-gated Ca 2+ channels},
  author={Craviso, Gale L and Choe, Sophie and Chatterjee, Paroma and Chatterjee, Indira and Vernier, P Thomas},
  journal={Cellular and molecular neurobiology},
  volume={30},
  number={8},
  pages={1259--1265},
  year={2010},
  publisher={Springer}
}


@article{hristov2018expression,
  title={Expression of voltage-gated calcium channels augments cell susceptibility to membrane disruption by nanosecond pulsed electric field},
  author={Hristov, Kiril and Mangalanathan, Uma and Casciola, Maura and Pakhomova, Olga N and Pakhomov, Andrei G},
  journal={Biochimica et Biophysica Acta (BBA)-Biomembranes},
  year={2018},
  publisher={Elsevier}
}

@article{sather2003permeation,
  title={Permeation and selectivity in calcium channels},
  author={Sather, William A and McCleskey, Edwin W},
  journal={Annual review of physiology},
  volume={65},
  number={1},
  pages={133--159},
  year={2003},
  publisher={Annual Reviews 4139 El Camino Way, PO Box 10139, Palo Alto, CA 94303-0139, USA}
}

@article{long2005crystal,
  title={Crystal structure of a mammalian voltage-dependent Shaker family K+ channel},
  author={Long, Stephen B and Campbell, Ernest B and MacKinnon, Roderick},
  journal={Science},
  volume={309},
  number={5736},
  pages={897--903},
  year={2005},
  publisher={American Association for the Advancement of Science}
}

@article{tang2014structural,
  title={Structural basis for Ca 2+ selectivity of a voltage-gated calcium channel},
  author={Tang, Lin and El-Din, Tamer M Gamal and Payandeh, Jian and Martinez, Gilbert Q and Heard, Teresa M and Scheuer, Todd and Zheng, Ning and Catterall, William A},
  journal={Nature},
  volume={505},
  number={7481},
  pages={56},
  year={2014},
  publisher={Nature Publishing Group}
}

@article{payandeh2011crystal,
  title={The crystal structure of a voltage-gated sodium channel},
  author={Payandeh, Jian and Scheuer, Todd and Zheng, Ning and Catterall, William A},
  journal={Nature},
  volume={475},
  number={7356},
  pages={353},
  year={2011},
  publisher={Nature Publishing Group}
}

@article{skeate2018nano,
  title={Nano-Pulse Stimulation induces immunogenic cell death in human papillomavirus-transformed tumors and initiates an adaptive immune response},
  author={Skeate, Joseph G and Da Silva, Diane M and Chavez-Juan, Elena and Anand, Snjezana and Nuccitelli, Richard and Kast, W Martin},
  journal={PloS one},
  volume={13},
  number={1},
  pages={e0191311},
  year={2018},
  publisher={Public Library of Science}
}

@article{guo2018nano,
  title={Nano-pulse stimulation induces potent immune responses, eradicating local breast cancer while reducing distant metastases},
  author={Guo, Siqi and Jing, Yu and Burcus, Niculina I and Lassiter, Brittany P and Tanaz, Royena and Heller, Richard and Beebe, Stephen J},
  journal={International journal of cancer},
  volume={142},
  number={3},
  pages={629--640},
  year={2018},
  publisher={Wiley Online Library}
}

@article{nuccitelli2017nano,
  title={Nano-Pulse Stimulation is a physical modality that can trigger immunogenic tumor cell death},
  author={Nuccitelli, Richard and McDaniel, Amanda and Anand, Snjezana and Cha, John and Mallon, Zachary and Berridge, Jon Casey and Uecker, Darrin},
  journal={Journal for immunotherapy of cancer},
  volume={5},
  number={1},
  pages={32},
  year={2017},
  publisher={BioMed Central}
}

@article{chen2017nano,
  title={Nano-pulse stimulation (NPS) ablate tumors and inhibit lung metastasis on both canine spontaneous osteosarcoma and murine transplanted hepatocellular carcinoma with high metastatic potential},
  author={Chen, Xinhua and Chen, Yiling and Jiang, Jianwen and Wu, Liming and Yin, Shengyong and Miao, Xudong and Swanson, Robert J and Zheng, Shusen},
  journal={Oncotarget},
  volume={8},
  number={27},
  pages={44032},
  year={2017},
  publisher={Impact Journals, LLC}
}

@article{lassiter2018nano,
  title={Nano-Pulse Stimulation Ablates Orthotopic Rat Hepatocellular Carcinoma and Induces Innate and Adaptive Memory Immune Mechanisms that Prevent Recurrencefguo2018methods},
  author={Lassiter, Brittany P and Guo, Siqi and Beebe, Stephen J},
  journal={Cancers},
  volume={10},
  number={3},
  pages={69},
  year={2018},
  publisher={Multidisciplinary Digital Publishing Institute}
}

@misc{guo2018methods,
  title={METHODS AND DEVICES FOR TREATMENT OF TUMORS WITH NANO-PULSE STIMULATION},
  author={Guo, Siqi and Beebe, Stephen J and Heller, Richard},
  year={2018},
  month=jun # "~7",
  note={US Patent App. 15/831,845}
}

@article{secundo2013conformational,
  title={Conformational changes of enzymes upon immobilisation},
  author={Secundo, Francesco},
  journal={Chemical Society Reviews},
  volume={42},
  number={15},
  pages={6250--6261},
  year={2013},
  publisher={Royal Society of Chemistry}
}

@inproceedings{sulaeman2014nanosecond,
  title={Nanosecond pulsed electric fields (nsPEFs) low cost generator design using power MOSFET and Cockcroft-Walton multiplier circuit as high voltage DC source},
  author={Sulaeman, MY and Widita, R},
  booktitle={AIP Conference Proceedings},
  volume={1615},
  number={1},
  pages={224--226},
  year={2014},
  organization={AIP}
}

@article{riniker2012developing,
  title={On developing coarse-grained models for biomolecular simulation: a review},
  author={Riniker, Sereina and Allison, Jane R and van Gunsteren, Wilfred F},
  journal={Physical Chemistry Chemical Physics},
  volume={14},
  number={36},
  pages={12423--12430},
  year={2012},
  publisher={Royal Society of Chemistry}
}

@book{berendsen2007simulating,
  title={Simulating the physical world: hierarchical modeling from quantum mechanics to fluid dynamics},
  author={Berendsen, Herman JC},
  year={2007},
  publisher={Cambridge University Press}
}

@article{zheng2017survey,
  title={A survey of coarse-grained methods for modeling protein conformational transitions},
  author={Zheng, Wenjun and Wen, Han},
  journal={Current opinion in structural biology},
  volume={42},
  pages={24--30},
  year={2017},
  publisher={Elsevier}
}

@article{delemotte2011intermediate,
  title={Intermediate states of the Kv1. 2 voltage sensor from atomistic molecular dynamics simulations},
  author={Delemotte, Lucie and Tarek, Mounir and Klein, Michael L and Amaral, Cristiano and Treptow, Werner},
  journal={Proceedings of the National Academy of Sciences},
  volume={108},
  number={15},
  pages={6109--6114},
  year={2011},
  publisher={National Acad Sciences}
}

@article{zagotta1994shaker,
  title={Shaker potassium channel gating. III: Evaluation of kinetic models for activation.},
  author={Zagotta, William N and Hoshi, Toshinori and Aldrich, Richard W},
  journal={The Journal of general physiology},
  volume={103},
  number={2},
  pages={321--362},
  year={1994},
  publisher={Rockefeller University Press}
}

@article{baker1998three,
  title={Three transmembrane conformations and sequence-dependent displacement of the S4 domain in shaker K+ channel gating},
  author={Baker, OS and Larsson, HP and Mannuzzu, LM and Isacoff, EY},
  journal={Neuron},
  volume={20},
  number={6},
  pages={1283--1294},
  year={1998},
  publisher={Elsevier}
}

@article{sigg2003fast,
  title={Fast gating in the Shaker K+ channel and the energy landscape of activation},
  author={Sigg, Daniel and Bezanilla, Francisco and Stefani, Enrico},
  journal={Proceedings of the National Academy of Sciences},
  volume={100},
  number={13},
  pages={7611--7615},
  year={2003},
  publisher={National Acad Sciences}
}

@article{blaustein2004ion,
  title={Ion channels: shake, rattle or roll?},
  author={Blaustein, Robert O and Miller, Christopher},
  journal={Nature},
  volume={427},
  number={6974},
  pages={499},
  year={2004},
  publisher={Nature Publishing Group}
}

@article{horn2000conversation,
  title={Conversation between voltage sensors and gates of ion channels},
  author={Horn, Richard},
  journal={Biochemistry},
  volume={39},
  number={51},
  pages={15653--15658},
  year={2000},
  publisher={ACS Publications}
}

@article{catterall1986voltage,
  title={Voltage-dependent gating of sodium channels: correlating structure and function},
  author={Catterall, William A},
  journal={Trends in Neurosciences},
  volume={9},
  pages={7--10},
  year={1986},
  publisher={Elsevier}
}

@article{guy1986molecular,
  title={Molecular model of the action potential sodium channel},
  author={GuY, H ROBERT and Seetharamulu, P},
  journal={Proceedings of the National Academy of Sciences},
  volume={83},
  number={2},
  pages={508--512},
  year={1986},
  publisher={National Acad Sciences}
}

@article{wu2010state,
  title={State-dependent electrostatic interactions of S4 arginines with E1 in S2 during Kv7. 1 activation},
  author={Wu, Dick and Delaloye, Kelli and Zaydman, Mark A and Nekouzadeh, Ali and Rudy, Yoram and Cui, Jianmin},
  journal={The Journal of general physiology},
  volume={135},
  number={6},
  pages={595--606},
  year={2010},
  publisher={Rockefeller University Press}
}

@article{decaen2009sequential,
  title={Sequential formation of ion pairs during activation of a sodium channel voltage sensor},
  author={DeCaen, Paul G and Yarov-Yarovoy, Vladimir and Sharp, Elizabeth M and Scheuer, Todd and Catterall, William A},
  journal={Proceedings of the National Academy of Sciences},
  volume={106},
  number={52},
  pages={22498--22503},
  year={2009},
  publisher={National Acad Sciences}
}

@article{bezanilla2000voltage,
  title={The voltage sensor in voltage-dependent ion channels},
  author={Bezanilla, Francisco},
  journal={Physiological reviews},
  volume={80},
  number={2},
  pages={555--592},
  year={2000},
  publisher={American Physiological Society Bethesda, MD}
}

@article{catterall1986voltage,
  title={Voltage-dependent gating of sodium channels: correlating structure and function},
  author={Catterall, William A},
  journal={Trends in Neurosciences},
  volume={9},
  pages={7--10},
  year={1986},
  publisher={Elsevier}
}

@article{guy1986molecular,
  title={Molecular model of the action potential sodium channel},
  author={GuY, H ROBERT and Seetharamulu, P},
  journal={Proceedings of the National Academy of Sciences},
  volume={83},
  number={2},
  pages={508--512},
  year={1986},
  publisher={National Acad Sciences}
}

@article{jiang2003x,
  title={X-ray structure of a voltage-dependent K+ channel},
  author={Jiang, Youxing and Lee, Alice and Chen, Jiayun and Ruta, Vanessa and Cadene, Martine and Chait, Brian T and MacKinnon, Roderick},
  journal={nature},
  volume={423},
  number={6935},
  pages={33},
  year={2003},
  publisher={Nature Publishing Group}
}

@article{delemotte2011intermediate,
  title={Intermediate states of the Kv1. 2 voltage sensor from atomistic molecular dynamics simulations},
  author={Delemotte, Lucie and Tarek, Mounir and Klein, Michael L and Amaral, Cristiano and Treptow, Werner},
  journal={Proceedings of the National Academy of Sciences},
  volume={108},
  number={15},
  pages={6109--6114},
  year={2011},
  publisher={National Acad Sciences}
}

@article{tao2010gating,
  title={A gating charge transfer center in voltage sensors},
  author={Tao, Xiao and Lee, Alice and Limapichat, Walrati and Dougherty, Dennis A and MacKinnon, Roderick},
  journal={Science},
  volume={328},
  number={5974},
  pages={67--73},
  year={2010},
  publisher={American Association for the Advancement of Science}
}

@article{schmidt2006phospholipids,
  title={Phospholipids and the origin of cationic gating charges in voltage sensors},
  author={Schmidt, Daniel and Jiang, Qiu-Xing and MacKinnon, Roderick},
  journal={Nature},
  volume={444},
  number={7120},
  pages={775},
  year={2006},
  publisher={Nature Publishing Group}
}

@article{ramu2006enzymatic,
  title={Enzymatic activation of voltage-gated potassium channels},
  author={Ramu, Yajamana and Xu, Yanping and Lu, Zhe},
  journal={Nature},
  volume={442},
  number={7103},
  pages={696},
  year={2006},
  publisher={Nature Publishing Group}
}

@article{xu2008removal,
  title={Removal of phospho-head groups of membrane lipids immobilizes voltage sensors of K+ channels},
  author={Xu, Yanping and Ramu, Yajamana and Lu, Zhe},
  journal={Nature},
  volume={451},
  number={7180},
  pages={826},
  year={2008},
  publisher={Nature Publishing Group}
}

@article{berger1997molecular,
  title={Molecular dynamics simulations of a fluid bilayer of dipalmitoylphosphatidylcholine at full hydration, constant pressure, and constant temperature},
  author={Berger, Oliver and Edholm, Olle and J{\"a}hnig, Fritz},
  journal={Biophysical journal},
  volume={72},
  number={5},
  pages={2002--2013},
  year={1997},
  publisher={Elsevier}
}

@article{ryckaert1975molecular,
  title={Molecular dynamics of liquid n-butane near its boiling point},
  author={Ryckaert, J-P and Bellemans, Andr{\'e}},
  journal={Chemical Physics Letters},
  volume={30},
  number={1},
  pages={123--125},
  year={1975},
  publisher={Elsevier}
}

@article{kandt2007setting,
  title={Setting up and running molecular dynamics simulations of membrane proteins},
  author={Kandt, Christian and Ash, Walter L and Tieleman, D Peter},
  journal={Methods},
  volume={41},
  number={4},
  pages={475--488},
  year={2007},
  publisher={Elsevier}
}

@article{allen1987oxford,
  title={Oxford Science Publications},
  author={Allen, MP and Tildesley, DJ},
  journal={Computer Simulation of fluids},
  year={1987}
}

@article{hockney1974quiet,
  title={Quiet high-resolution computer models of a plasma},
  author={Hockney, RW and Goel, SP and Eastwood, JW},
  journal={Journal of Computational Physics},
  volume={14},
  number={2},
  pages={148--158},
  year={1974},
  publisher={Elsevier}
}

@article{darden1993particle,
  title={Particle mesh Ewald: An N⋅ log (N) method for Ewald sums in large systems},
  author={Darden, Tom and York, Darrin and Pedersen, Lee},
  journal={The Journal of chemical physics},
  volume={98},
  number={12},
  pages={10089--10092},
  year={1993},
  publisher={AIP}
}

@article{hess1997lincs,
  title={LINCS: a linear constraint solver for molecular simulations},
  author={Hess, Berk and Bekker, Henk and Berendsen, Herman JC and Fraaije, Johannes GEM},
  journal={Journal of computational chemistry},
  volume={18},
  number={12},
  pages={1463--1472},
  year={1997},
  publisher={Wiley Online Library}
}

@article{bussi2007canonical,
  title={Canonical sampling through velocity rescaling},
  author={Bussi, Giovanni and Donadio, Davide and Parrinello, Michele},
  journal={The Journal of chemical physics},
  volume={126},
  number={1},
  pages={014101},
  year={2007},
  publisher={AIP}
}

@article{parrinello1981polymorphic,
  title={Polymorphic transitions in single crystals: A new molecular dynamics method},
  author={Parrinello, Michele and Rahman, Aneesur},
  journal={Journal of Applied physics},
  volume={52},
  number={12},
  pages={7182--7190},
  year={1981},
  publisher={AIP}
}

@article{suenaga1998computational,
  title={Computational observation of an ion permeation through a channel protein},
  author={Suenaga, Atushi and Komeiji, Yuto and Uebayasi, Masami and Meguro, Toshiyuki and Saito, Minoru and Yamato, Ichiro},
  journal={Bioscience reports},
  volume={18},
  number={1},
  pages={39--48},
  year={1998},
  publisher={Springer}
}

@article{zhong1998m2,
  title={The M2 channel of influenza A virus: a molecular dynamics study},
  author={Zhong, Qingfeng and Husslein, Thomas and Moore, Preston B and Newns, Dennis M and Pattnaik, Pratap and Klein, Michael L},
  journal={FEBS letters},
  volume={434},
  number={3},
  pages={265--271},
  year={1998},
  publisher={Wiley Online Library}
}

@article{crozier2001model,
  title={Model channel ion currents in NaCl-extended simple point charge water solution with applied-field molecular dynamics},
  author={Crozier, Paul S and Henderson, Douglas and Rowley, Richard L and Busath, David D},
  journal={Biophysical journal},
  volume={81},
  number={6},
  pages={3077--3089},
  year={2001},
  publisher={Elsevier}
}


@article{ota2005intramolecular,
  title={Intramolecular signaling pathways revealed by modeling anisotropic thermal diffusion},
  author={Ota, Nobuyuki and Agard, David A},
  journal={Journal of molecular biology},
  volume={351},
  number={2},
  pages={345--354},
  year={2005},
  publisher={Elsevier}
}

@article{beebe2018nanopulse,
  title={Nanopulse stimulation (NPS) induces tumor ablation and immunity in orthotopic 4T1 mouse breast cancer: A review},
  author={Beebe, Stephen J and Lassiter, Brittany P and Guo, Siqi},
  journal={Cancers},
  volume={10},
  number={4},
  pages={97},
  year={2018},
  publisher={Multidisciplinary Digital Publishing Institute}
}

@article{chen2014protective,
  title={A protective effect after clearance of orthotopic rat hepatocellular carcinoma by nanosecond pulsed electric fields},
  author={Chen, Ru and Sain, Nova M and Harlow, K Tyler and Chen, Yeong-Jer and Shires, Peter K and Heller, Richard and Beebe, Stephen J},
  journal={European Journal of Cancer},
  volume={50},
  number={15},
  pages={2705--2713},
  year={2014},
  publisher={Elsevier}
}

@article{chen2011comparative,
  title={Comparative study of long-and short-pulsed electric fields for treating melanoma in an in vivo mouse model},
  author={Chen, Xinhua and Chen, Xinmei and Schoenbach, Karl H and Zheng, Shusen and Swanson, R James},
  journal={in vivo},
  volume={25},
  number={1},
  pages={23--27},
  year={2011},
  publisher={International Institute of Anticancer Research}
}

@article{nuccitelli2006nanosecond,
  title={Nanosecond pulsed electric fields cause melanomas to self-destruct},
  author={Nuccitelli, Richard and Pliquett, Uwe and Chen, Xinhua and Ford, Wentia and Swanson, R James and Beebe, Stephen J and Kolb, Juergen F and Schoenbach, Karl H},
  journal={Biochemical and biophysical research communications},
  volume={343},
  number={2},
  pages={351--360},
  year={2006},
  publisher={Elsevier}
}

@book{meijerink2018irreversible,
  title={Irreversible Electroporation in Clinical Practice},
  author={Meijerink, Martijn R and Scheffer, Hester J and Narayanan, Govindarajan},
  year={2018},
  publisher={Springer}
}

@article{tsong1990electroporation,
  title={On electroporation of cell membranes and some related phenomena},
  author={Tsong, Tian Y},
  journal={Bioelectrochemistry and Bioenergetics},
  volume={24},
  number={3},
  pages={271--295},
  year={1990},
  publisher={Elsevier}
}

@article{tsong1990electroporation,
  title={On electroporation of cell membranes and some related phenomena},
  author={Tsong, Tian Y},
  journal={Bioelectrochemistry and Bioenergetics},
  volume={24},
  number={3},
  pages={271--295},
  year={1990},
  publisher={Elsevier}
}

@article{orlowski1988jr,
  title={JR., PAOLETTI C. and MIR LM, Transient electropermeabilization of cells in culture. Increase of the cytotoxicity of anticancer drugs},
  author={Orlowski, S and Belehradek, J},
  journal={Biochem. Pharmacol},
  volume={37},
  pages={4727--4733},
  year={1988}
}

@article{miklavvcivc2014electrochemotherapy,
  title={Electrochemotherapy: from the drawing board into medical practice},
  author={Miklav{\v{c}}i{\v{c}}, Damijan and Mali, Barbara and Kos, Bor and Heller, Richard and Ser{\v{s}}a, Gregor},
  journal={Biomedical engineering online},
  volume={13},
  number={1},
  pages={29},
  year={2014},
  publisher={Springer}
}

@article{neumann1992membrane,
  title={Membrane electroporation and direct gene transfer},
  author={Neumann, Eberhard},
  journal={Journal of Electroanalytical Chemistry},
  volume={343},
  number={1-2},
  pages={247--267},
  year={1992},
  publisher={Elsevier}
}

@article{davalos2005tissue,
  title={Tissue ablation with irreversible electroporation},
  author={Davalos, Rafael V and Mir, LM and Rubinsky, B},
  journal={Annals of biomedical engineering},
  volume={33},
  number={2},
  pages={223},
  year={2005},
  publisher={Springer}
}

@article{yarmush2014electroporation,
  title={Electroporation-based technologies for medicine: principles, applications, and challenges},
  author={Yarmush, Martin L and Golberg, Alexander and Ser{\v{s}}a, Gregor and Kotnik, Tadej and Miklav{\v{c}}i{\v{c}}, Damijan},
  journal={Annual review of biomedical engineering},
  volume={16},
  pages={295--320},
  year={2014},
  publisher={Annual Reviews}
}

@article{kotnik2015electroporation,
  title={Electroporation-based applications in biotechnology},
  author={Kotnik, Tadej and Frey, Wolfgang and Sack, Martin and Megli{\v{c}}, Sa{\v{s}}a Haberl and Peterka, Matja{\v{z}} and Miklav{\v{c}}i{\v{c}}, Damijan},
  journal={Trends in biotechnology},
  volume={33},
  number={8},
  pages={480--488},
  year={2015},
  publisher={Elsevier}
}

@article{mahnivc2014electroporation,
  title={Electroporation in food processing and biorefinery},
  author={Mahni{\v{c}}-Kalamiza, Samo and Vorobiev, Eugene and Miklav{\v{c}}i{\v{c}}, Damijan},
  journal={The Journal of membrane biology},
  volume={247},
  number={12},
  pages={1279--1304},
  year={2014},
  publisher={Springer}
}

@article{saldana2014microbiological,
  title={Microbiological aspects related to the feasibility of PEF technology for food pasteurization},
  author={Salda{\~n}a, G and {\'A}lvarez, I and Cond{\'o}n, S and Raso, J},
  journal={Critical reviews in food science and nutrition},
  volume={54},
  number={11},
  pages={1415--1426},
  year={2014},
  publisher={Taylor \& Francis}
}

@inproceedings{schoenbach1996biofouling,
  title={Biofouling prevention with pulsed electric fields},
  author={Schoenbach, Karl H and Alden, Raymond W and Fox, Thomas J},
  booktitle={Proceedings of 1996 International Power Modulator Symposium},
  pages={75--78},
  year={1996},
  organization={IEEE}
}

@incollection{baum2007producing,
  title={Producing large transient electromagnetic fields in a small region: An electromagnetic implosion},
  author={Baum, Carl E},
  booktitle={Ultra-Wideband Short-Pulse Electromagnetics 8},
  pages={97--104},
  year={2007},
  publisher={Springer}
}

@article{heeren2007250,
  title={250 kV sub-nanosecond pulse generator with adjustable pulse-width},
  author={Heeren, Tammo and Camp, J Thomas and Kolb, Juergen F and Schoenbach, Karl H and Katsuki, Sunao and Akiyama, Hidenori},
  journal={IEEE Transactions on Dielectrics and Electrical Insulation},
  volume={14},
  number={4},
  pages={884--888},
  year={2007},
  publisher={IEEE}
}

@book{meijerink2018irreversible,
  title={Irreversible Electroporation in Clinical Practice},
  author={Meijerink, Martijn R and Scheffer, Hester J and Narayanan, Govindarajan},
  year={2018},
  publisher={Springer}
}

@article{vernier2006nanopore2,
  title={Nanopore formation and phosphatidylserine externalization in a phospholipid bilayer at high transmembrane potential},
  author={Vernier, P Thomas and Ziegler, Matthew J and Sun, Yinghua and Chang, Wenji V and Gundersen, Martin A and Tieleman, D Peter},
  journal={Journal of the American Chemical Society},
  volume={128},
  number={19},
  pages={6288--6289},
  year={2006},
  publisher={ACS Publications}
}

@article{pakhomov2007long,
  title={Long-lasting plasma membrane permeabilization in mammalian cells by nanosecond pulsed electric field (nsPEF)},
  author={Pakhomov, Andrei G and Kolb, Juergen F and White, Jody A and Joshi, Ravindra P and Xiao, Shu and Schoenbach, Karl H},
  journal={Bioelectromagnetics: Journal of the Bioelectromagnetics Society, The Society for Physical Regulation in Biology and Medicine, The European Bioelectromagnetics Association},
  volume={28},
  number={8},
  pages={655--663},
  year={2007},
  publisher={Wiley Online Library}
}

@inproceedings{schoenbach1997effect,
  title={The effect of pulsed electrical fields on biological cells},
  author={Schoenbach, Karl H and Abou-Ghazala, Amr and Vithoulkas, Terry and Alden, Ravmond W and Turner, R and Beebe, Stephen},
  booktitle={Digest of Technical Papers. 11th IEEE International Pulsed Power Conference (Cat. No. 97CH36127)},
  volume={1},
  pages={73--78},
  year={1997},
  organization={IEEE}
}

@article{gowrishankar2006microdosimetry,
  title={Microdosimetry for conventional and supra-electroporation in cells with organelles},
  author={Gowrishankar, Thiruvallur R and Esser, Axel T and Vasilkoski, Zlatko and Smith, Kyle C and Weaver, James C},
  journal={Biochemical and biophysical research communications},
  volume={341},
  number={4},
  pages={1266--1276},
  year={2006},
  publisher={Elsevier}
}

@article{muller2001reversible,
  title={Reversible electropermeabilization of mammalian cells by high-intensity, ultra-short pulses of submicrosecond duration},
  author={M{\"u}ller, KJ and Sukhorukov, VL and Zimmermann, U},
  journal={The Journal of membrane biology},
  volume={184},
  number={2},
  pages={161--170},
  year={2001},
  publisher={Springer}
}
@article{schoenbach2001intracellular,
  title={Intracellular effect of ultrashort electrical pulses},
  author={Schoenbach, Karl H and Beebe, Stephen J and Buescher, E Stephen},
  journal={Bioelectromagnetics: Journal of the Bioelectromagnetics Society, The Society for Physical Regulation in Biology and Medicine, The European Bioelectromagnetics Association},
  volume={22},
  number={6},
  pages={440--448},
  year={2001},
  publisher={Wiley Online Library}
}

@article{kolb2006nanosecond,
  title={Nanosecond pulsed electric field generators for the study of subcellular effects},
  author={Kolb, Juergen F and Kono, Susumu and Schoenbach, Karl H},
  journal={Bioelectromagnetics},
  volume={27},
  number={3},
  pages={172--187},
  year={2006},
  publisher={Wiley Online Library}
}

@article{white2004stimulation,
  title={Stimulation of capacitative calcium entry in HL-60 cells by nanosecond pulsed electric fields},
  author={White, Jody A and Blackmore, Peter F and Schoenbach, Karl H and Beebe, Stephen J},
  journal={Journal of Biological Chemistry},
  volume={279},
  number={22},
  pages={22964--22972},
  year={2004},
  publisher={ASBMB}
}
@book{zimmermann1996electromanipulation,
  title={Electromanipulation of cells},
  author={Zimmermann, Ulrich and Neil, Garry A},
  year={1996},
  publisher={CRC press}
}

@article{vernier2003calcium,
  title={Calcium bursts induced by nanosecond electric pulses},
  author={Vernier, P Thomas and Sun, Yinghua and Marcu, Laura and Salemi, Sarah and Craft, Cheryl M and Gundersen, Martin A},
  journal={Biochemical and biophysical research communications},
  volume={310},
  number={2},
  pages={286--295},
  year={2003},
  publisher={Elsevier}
}

@article{schoenbach2001intracellular,
  title={Intracellular effect of ultrashort electrical pulses},
  author={Schoenbach, Karl H and Beebe, Stephen J and Buescher, E Stephen},
  journal={Bioelectromagnetics: Journal of the Bioelectromagnetics Society, The Society for Physical Regulation in Biology and Medicine, The European Bioelectromagnetics Association},
  volume={22},
  number={6},
  pages={440--448},
  year={2001},
  publisher={Wiley Online Library}
}

@article{napotnik2016effects,
  title={Effects of high voltage nanosecond electric pulses on eukaryotic cells (in vitro): A systematic review},
  author={Napotnik, Tina Batista and Reber{\v{s}}ek, Matej and Vernier, P Thomas and Mali, Barbara and Miklav{\v{c}}i{\v{c}}, Damijan},
  journal={Bioelectrochemistry},
  volume={110},
  pages={1--12},
  year={2016},
  publisher={Elsevier}
}

@article{schoenbach2009scaling,
  title={A scaling law for membrane permeabilization with nanopulses},
  author={Schoenbach, Karl H and Joshi, Ravindra P and Beebe, Stephen J and Baum, Carl E},
  journal={IEEE Transactions on Dielectrics and Electrical Insulation},
  volume={16},
  number={5},
  pages={1224--1235},
  year={2009},
  publisher={IEEE}
}

@article{wang2009cardiac,
  title={Cardiac myocyte excitation by ultrashort high-field pulses},
  author={Wang, Sufen and Chen, Jiexiao and Chen, Meng-Tse and Vernier, P Thomas and Gundersen, Martin A and Valderr{\'a}bano, Miguel},
  journal={Biophysical journal},
  volume={96},
  number={4},
  pages={1640--1648},
  year={2009},
  publisher={Elsevier}
}

@article{buchmann2019effect,
  title={Effect of nanosecond pulsed electric field treatment on cell proliferation of microalgae},
  author={Buchmann, Leandro and Frey, Wolfgang and Gusbeth, Christian and Ravaynia, Paolo S and Mathys, Alexander},
  journal={Bioresource technology},
  volume={271},
  pages={402--408},
  year={2019},
  publisher={Elsevier}
}

@article{zhang2014nanosecond,
  title={Nanosecond pulsed electric fields (nsPEFs) regulate phenotypes of chondrocytes through Wnt/$\beta$-catenin signaling pathway},
  author={Zhang, Kun and Guo, Jinsong and Ge, Zigang and Zhang, Jue},
  journal={Scientific reports},
  volume={4},
  pages={5836},
  year={2014},
  publisher={Nature Publishing Group}
}

@article{zhang2017nanosecond,
  title={Nanosecond pulsed electric field (nsPEF) disrupts the structure and metabolism of human Echinococcus granulosus protoscolex in vitro with a dose effect},
  author={Zhang, Ruiqing and Aji, Tuerganaili and Shao, Yingmei and Jiang, Tiemin and Yang, Lei and Lv, Weimin and Chen, Yonggang and Chen, Xinhua and Wen, Hao},
  journal={Parasitology research},
  volume={116},
  number={4},
  pages={1345--1351},
  year={2017},
  publisher={Springer}
}

@article{morotomi2011activation,
  title={Activation of the JNK pathway by nanosecond pulsed electric fields},
  author={Morotomi-Yano, Keiko and Uemura, Yuichi and Katsuki, Sunao and Akiyama, Hidenori and Yano, Ken-ichi},
  journal={Biochemical and Biophysical Research Communications},
  volume={408},
  number={3},
  pages={471--476},
  year={2011},
  publisher={Elsevier}
}

@article{muratori2017activation,
  title={Activation of the phospholipid scramblase TMEM16F by nanosecond pulsed electric fields (nsPEF) facilitates its diverse cytophysiological effects},
  author={Muratori, Claudia and Pakhomov, Andrei G and Gianulis, Elena and Meads, Jade and Casciola, Maura and Mollica, Peter A and Pakhomova, Olga N},
  journal={Journal of Biological Chemistry},
  volume={292},
  number={47},
  pages={19381--19391},
  year={2017},
  publisher={ASBMB}
}

@article{beebe2004nanosecond,
  title={Nanosecond pulsed electric fields modulate cell function through intracellular signal transduction mechanisms},
  author={Beebe, Stephen J and Blackmore, Peter F and White, Jody and Joshi, Ravindra P and Schoenbach, Karl H},
  journal={Physiological measurement},
  volume={25},
  number={4},
  pages={1077},
  year={2004},
  publisher={IOP Publishing}
}

@article{guo2014gene,
  title={Gene electrotransfer enhanced by nanosecond pulsed electric fields},
  author={Guo, Siqi and Jackson, Diane L and Burcus, Niculina I and Chen, Yeong-Jer and Xiao, Shu and Heller, Richard},
  journal={Molecular Therapy-Methods \& Clinical Development},
  volume={1},
  pages={14043},
  year={2014},
  publisher={Elsevier}
}

@article{estlack2014nanosecond,
  title={Nanosecond pulsed electric fields modulate the expression of Fas/CD95 death receptor pathway regulators in U937 and Jurkat Cells},
  author={Estlack, Larry E and Roth, Caleb C and Thompson, Gary L and Lambert, William A and Ibey, Bennett L},
  journal={Apoptosis},
  volume={19},
  number={12},
  pages={1755--1768},
  year={2014},
  publisher={Springer}
}

@article{rajabi2020nanosecond,
  title={Nanosecond pulsed electrical fields enhance product recovery in plant cell fermentation},
  author={Rajabi, Fatemeh and Gusbeth, Christian and Frey, Wolfgang and Maisch, Jan and Nick, Peter},
  journal={Protoplasma},
  pages={1--10},
  year={2020},
  publisher={Springer}
}

@article{guo2016raising,
  title={Raising the avermectins production in Streptomyces avermitilis by utilizing nanosecond pulsed electric fields (nsPEFs)},
  author={Guo, Jinsong and Ma, Ruonan and Su, Bo and Li, Yinglong and Zhang, Jue and Fang, Jing},
  journal={Scientific Reports},
  volume={6},
  pages={25949},
  year={2016},
  publisher={Nature Publishing Group}
}

@article{zhang2018nanosecond,
  title={Nanosecond pulsed electric fields promoting the proliferation of porcine iliac endothelial cells: An in vitro study},
  author={Zhang, Yuchen and Dong, Feihong and Liu, Zhengxin and Guo, Jinsong and Zhang, Jue and Fang, Jing},
  journal={PloS one},
  volume={13},
  number={5},
  pages={e0196688},
  year={2018},
  publisher={Public Library of Science San Francisco, CA USA}
}

@article{buchmann2018energy,
  title={Energy input assessment for nanosecond pulsed electric field processing and its application in a case study with Chlorella vulgaris},
  author={Buchmann, Leandro and B{\"o}cker, Lukas and Frey, Wolfgang and Haberkorn, Iris and Nyffeler, Markus and Mathys, Alexander},
  journal={Innovative Food Science \& Emerging Technologies},
  volume={47},
  pages={445--453},
  year={2018},
  publisher={Elsevier}
}

@inproceedings{prorot2011bacterial,
  title={Bacterial stress induced by nanosecond pulsed electric fields (nsPEF): potential applications for food industry and environment},
  author={Prorot, Audrey and Arnaud-Cormos, Delia and L{\'e}v{\^e}que, Philippe and Leprat, Patrick},
  year={2011}
}

@article{haberkorn2020nanosecond,
  title={Nanosecond pulsed electric field processing of microalgae based biorefineries governs growth promotion or selective inactivation based on underlying microbial ecosystems},
  author={Haberkorn, Iris and Buchmann, Leandro and H{\"a}usermann, Iris and Mathys, Alexander},
  journal={Bioresource Technology},
  pages={124173},
  year={2020},
  publisher={Elsevier}
}
@article{buchmann2019effect,
  title={Effect of nanosecond pulsed electric field treatment on cell proliferation of microalgae},
  author={Buchmann, Leandro and Frey, Wolfgang and Gusbeth, Christian and Ravaynia, Paolo S and Mathys, Alexander},
  journal={Bioresource technology},
  volume={271},
  pages={402--408},
  year={2019},
  publisher={Elsevier}
}

@article{chen2017novel,
  title={Novel interventional management of hepatic hydatid cyst with nanosecond pulses on experimental mouse model},
  author={Chen, Xinhua and Zhang, Ruiqing and Aji, Tuerganaili and Shao, Yingmei and Chen, Yonggang and Wen, Hao},
  journal={Scientific Reports},
  volume={7},
  number={1},
  pages={1--8},
  year={2017},
  publisher={Nature Publishing Group}
}

@article{chen2018experimental,
  title={Experimental nanopulse ablation of multiple membrane parasite on ex vivo hydatid cyst},
  author={Chen, Xinhua and Zhang, Ruiqing and Wen, Hao},
  journal={BioMed Research International},
  volume={2018},
  year={2018},
  publisher={Hindawi}
}

@article{su2015early,
  title={Early growth effects of nanosecond pulsed electric field (nsPEFs) exposure on Haloxylon ammodendron},
  author={Su, Bo and Guo, Jinsong and Nian, Weifeng and Feng, Hongqing and Wang, Kaile and Zhang, Jue and Fang, Jing},
  journal={Plasma Processes and Polymers},
  volume={12},
  number={4},
  pages={372--379},
  year={2015},
  publisher={Wiley Online Library}
}

@article{eing2009effects,
  title={Effects of nanosecond pulsed electric field exposure on Arabidopsis thaliana},
  author={Eing, Christian J and Bonnet, Simone and Pacher, Michael and Puchta, Holger and Frey, Wolfgang},
  journal={IEEE Transactions on Dielectrics and Electrical Insulation},
  volume={16},
  number={5},
  pages={1322--1328},
  year={2009},
  publisher={IEEE}
}

@article{songnuan2012early,
  title={Early growth effects on Arabidopsis thaliana by seed exposure of nanosecond pulsed electric field},
  author={Songnuan, Wisuwat and Kirawanich, Phumin},
  journal={Journal of Electrostatics},
  volume={70},
  number={5},
  pages={445--450},
  year={2012},
  publisher={Elsevier}
}

@inproceedings{romanenko2016ultrashort,
  title={Ultrashort pulsed electric fields induce action potentials in neurons when applied at axon bundles},
  author={Romanenko, Sergii and Arnaud-Cormos, Delia and Leveque, Philippe and O'Connor, Rodney Philip},
  booktitle={2016 9th International Kharkiv Symposium on Physics and Engineering of Microwaves, Millimeter and Submillimeter Waves (MSMW)},
  pages={1--5},
  year={2016},
  organization={IEEE}
}

@article{azarov2019excitation,
  title={Excitation of murine cardiac myocytes by nanosecond pulsed electric field},
  author={Azarov, Jan E and Semenov, Iurii and Casciola, Maura and Pakhomov, Andrei G},
  journal={Journal of cardiovascular electrophysiology},
  volume={30},
  number={3},
  pages={392--401},
  year={2019},
  publisher={Wiley Online Library}
}

@article{hargrave2012nanosecond,
  title={Nanosecond pulse electric field activation of platelet-rich plasma reduces myocardial infarct size and improves left ventricular mechanical function in the rabbit heart},
  author={Hargrave, Barbara and Li, Francis},
  journal={The journal of extra-corporeal technology},
  volume={44},
  number={4},
  pages={198},
  year={2012},
  publisher={American Society of Extra-Corporeal Technology}
}

@article{pakhomov2019excitation,
  title={Excitation and electroporation by MHz bursts of nanosecond stimuli},
  author={Pakhomov, Andrei G and Xiao, Shu and Novickij, Vitalij and Casciola, Maura and Semenov, Iurii and Mangalanathan, Uma and Kim, Vitalii and Zemlin, Christian and Sozer, Esin and Muratori, Claudia and others},
  journal={Biochemical and biophysical research communications},
  volume={518},
  number={4},
  pages={759--764},
  year={2019},
  publisher={Elsevier}
}

@article{semenov2018excitation,
  title={Excitation and injury of adult ventricular cardiomyocytes by nano-to millisecond electric shocks},
  author={Semenov, Iurii and Grigoryev, Sergey and Neuber, Johanna U and Zemlin, Christian W and Pakhomova, Olga N and Casciola, Maura and Pakhomov, Andrei G},
  journal={Scientific reports},
  volume={8},
  number={1},
  pages={1--12},
  year={2018},
  publisher={Nature Publishing Group}
}

@article{pakhomov2017neuronal,
  title={Neuronal excitation and permeabilization by 200-ns pulsed electric field: An optical membrane potential study with FluoVolt dye},
  author={Pakhomov, Andrei G and Semenov, Iurii and Casciola, Maura and Xiao, Shu},
  journal={Biochimica et Biophysica Acta (BBA)-Biomembranes},
  volume={1859},
  number={7},
  pages={1273--1281},
  year={2017},
  publisher={Elsevier}
}

@article{casciola2017damage,
  title={Damage-free peripheral nerve stimulation by 12-ns pulsed electric field},
  author={Casciola, Maura and Xiao, Shu and Pakhomov, Andrei G},
  journal={Scientific Reports},
  volume={7},
  number={1},
  pages={1--8},
  year={2017},
  publisher={Nature Publishing Group}
}

@inproceedings{lamberti2020analysis,
  title={Analysis of ionic channel currents under nsPEFs-stimulation by a circuital model of an excitable cell},
  author={Lamberti, Patrizia and Tucci, Vincenzo and Zeni, Olga and Romeo, Stefania},
  booktitle={2020 IEEE 20th Mediterranean Electrotechnical Conference (MELECON)},
  pages={411--414},
  year={2020},
  organization={IEEE}
}

@article{roth2013nanosecond,
  title={Nanosecond pulsed electric field thresholds for nanopore formation in neural cells},
  author={Roth, Caleb C and Tolstykh, Gleb P and Payne, Jason A and Kuipers, Marjorie A and Thompson, Gary L and DeSilva, Mauris N and Ibey, Bennett L},
  journal={Journal of biomedical optics},
  volume={18},
  number={3},
  pages={035005},
  year={2013},
  publisher={International Society for Optics and Photonics}
}

@inproceedings{xiao2008pulsed,
  title={Pulsed Power for Wound Healing},
  author={Xiao, S and Kiyan, T and Blackmore, PF and Schoenbach, KH},
  booktitle={2008 IEEE International Power Modulators and High-Voltage Conference},
  pages={69--72},
  year={2008},
  organization={IEEE}
}

@article{hargrave2015nanosecond,
  title={Nanosecond Pulse Electric Field Activated-Platelet Rich Plasma Enhances the Return of Blood Flow to Large and Ischemic Wounds in a Rabbit Model},
  author={Hargrave, Barbara and Li, Francis},
  journal={Physiological Reports},
  volume={3},
  number={7},
  pages={e12461},
  year={2015},
  publisher={Wiley Online Library}
}

@article{vadlamani2019nanosecond,
  title={Nanosecond pulsed electric field induced proliferation and differentiation of osteoblasts and myoblasts},
  author={Vadlamani, Ram Anand and Nie, Yaohui and Detwiler, David A and Dhanabal, Agni and Kraft, Alan M and Kuang, Shihuan and Gavin, Timothy P and Garner, Allen L},
  journal={Journal of the Royal Society Interface},
  volume={16},
  number={155},
  pages={20190079},
  year={2019},
  publisher={The Royal Society}
}

@inproceedings{dong2017nspefs,
  title={Nspefs Promoting the Proliferation of Piec Cells: an in Vitro Study},
  author={Dong, Feihong and Liu, Zhengxin and Zhang, Jue and Fang, Jing and Guo, Jinsong and Zhang, Yuchen},
  booktitle={2017 IEEE International Conference on Plasma Science (ICOPS)},
  pages={1--1},
  year={2017},
  organization={IEEE}
}

@article{napotnik2016effects,
  title={Effects of high voltage nanosecond electric pulses on eukaryotic cells (in vitro): A systematic review},
  author={Napotnik, Tina Batista and Reber{\v{s}}ek, Matej and Vernier, P Thomas and Mali, Barbara and Miklav{\v{c}}i{\v{c}}, Damijan},
  journal={Bioelectrochemistry},
  volume={110},
  pages={1--12},
  year={2016},
  publisher={Elsevier}
}

@article{guo2018nano,
  title={Nano-pulse stimulation induces potent immune responses, eradicating local breast cancer while reducing distant metastases},
  author={Guo, Siqi and Jing, Yu and Burcus, Niculina I and Lassiter, Brittany P and Tanaz, Royena and Heller, Richard and Beebe, Stephen J},
  journal={International journal of cancer},
  volume={142},
  number={3},
  pages={629--640},
  year={2018},
  publisher={Wiley Online Library}
}

@article{nuccitelli2017nano,
  title={Nano-Pulse Stimulation is a physical modality that can trigger immunogenic tumor cell death},
  author={Nuccitelli, Richard and McDaniel, Amanda and Anand, Snjezana and Cha, John and Mallon, Zachary and Berridge, Jon Casey and Uecker, Darrin},
  journal={Journal for ImmunoTherapy of Cancer},
  volume={5},
  number={1},
  pages={1--13},
  year={2017},
  publisher={BioMed Central}
}

@article{nuccitelli2014first,
  title={First-in-human trial of nanoelectroablation therapy for basal cell carcinoma: proof of method},
  author={Nuccitelli, Richard and Wood, Ryan and Kreis, Mark and Athos, Brian and Huynh, Joanne and Lui, Kaying and Nuccitelli, Pamela and Epstein Jr, Ervin H},
  journal={Experimental dermatology},
  volume={23},
  number={2},
  pages={135--137},
  year={2014},
  publisher={Wiley Online Library}
}

@article{garon2007vitro,
  title={In vitro and in vivo evaluation and a case report of intense nanosecond pulsed electric field as a local therapy for human malignancies},
  author={Garon, Edward B and Sawcer, David and Vernier, P Thomas and Tang, Tao and Sun, Yinghua and Marcu, Laura and Gundersen, Martin A and Koeffler, H Phillip},
  journal={International journal of cancer},
  volume={121},
  number={3},
  pages={675--682},
  year={2007},
  publisher={Wiley Online Library}
}

@article{harburger2009integrin,
  title={Integrin signalling at a glance},
  author={Harburger, David S and Calderwood, David A},
  journal={Journal of cell science},
  volume={122},
  number={2},
  pages={159--163},
  year={2009},
  publisher={The Company of Biologists Ltd}
}

@article{zhu2016abiotic,
  title={Abiotic stress signaling and responses in plants},
  author={Zhu, Jian-Kang},
  journal={Cell},
  volume={167},
  number={2},
  pages={313--324},
  year={2016},
  publisher={Elsevier}
}

@article{napotnik2012nanosecond,
  title={Nanosecond electric pulses cause mitochondrial membrane permeabilization in Jurkat cells},
  author={Napotnik, Tina Batista and Wu, Yu-Hsuan and Gundersen, Martin A and Miklav{\v{c}}i{\v{c}}, Damijan and Vernier, P Thomas},
  journal={Bioelectromagnetics},
  volume={33},
  number={3},
  pages={257--264},
  year={2012},
  publisher={Wiley Online Library}
}

@article{beebe2013induction,
  title={Induction of cell death mechanisms and apoptosis by nanosecond pulsed electric fields (nsPEFs)},
  author={Beebe, Stephen J and Sain, Nova M and Ren, Wei},
  journal={Cells},
  volume={2},
  number={1},
  pages={136--162},
  year={2013},
  publisher={Multidisciplinary Digital Publishing Institute}
}

@article{hu2010model,
  title={Model evaluation of changes in electrorotation spectra of biological cells after nsPEF electroporation},
  author={Hu, Q and Joshi, RP},
  journal={IEEE Transactions on Dielectrics and Electrical Insulation},
  volume={17},
  number={6},
  pages={1888--1894},
  year={2010},
  publisher={IEEE}
}

@article{semenov2013primary,
  title={Primary pathways of intracellular Ca2+ mobilization by nanosecond pulsed electric field},
  author={Semenov, Iurii and Xiao, Shu and Pakhomov, Andrei G},
  journal={Biochimica et Biophysica Acta (BBA)-Biomembranes},
  volume={1828},
  number={3},
  pages={981--989},
  year={2013},
  publisher={Elsevier}
}

@misc{schoenbach2010bioelectric,
  title={Bioelectric effect of intense nanosecond pulses In: Pakhomov AG, Miklavcic D, Markov MS, editors. Advanced Electroporation Techniques in Biology and Medicine},
  author={Schoenbach, KH},
  year={2010},
  publisher={Boca Raton: Taylor and Francis Group}
}

@article{gowrishankar2006electrical,
  title={Electrical behavior and pore accumulation in a multicellular model for conventional and supra-electroporation},
  author={Gowrishankar, TR and Weaver, James C},
  journal={Biochemical and biophysical research communications},
  volume={349},
  number={2},
  pages={643--653},
  year={2006},
  publisher={Elsevier}
}

@article{kotnik2006theoretical,
  title={Theoretical evaluation of voltage inducement on internal membranes of biological cells exposed to electric fields},
  author={Kotnik, Tadej and Miklav{\v{c}}i{\v{c}}, Damijan},
  journal={Biophysical journal},
  volume={90},
  number={2},
  pages={480--491},
  year={2006},
  publisher={Elsevier}
}

@article{craviso2010nanosecond,
  title={Nanosecond electric pulses: a novel stimulus for triggering Ca 2+ influx into chromaffin cells via voltage-gated Ca 2+ channels},
  author={Craviso, Gale L and Choe, Sophie and Chatterjee, Paroma and Chatterjee, Indira and Vernier, P Thomas},
  journal={Cellular and molecular neurobiology},
  volume={30},
  number={8},
  pages={1259--1265},
  year={2010},
  publisher={Springer}
}

@article{hristov2018expression,
  title={Expression of voltage-gated calcium channels augments cell susceptibility to membrane disruption by nanosecond pulsed electric field},
  author={Hristov, Kiril and Mangalanathan, Uma and Casciola, Maura and Pakhomova, Olga N and Pakhomov, Andrei G},
  journal={Biochimica et Biophysica Acta (BBA)-Biomembranes},
  volume={1860},
  number={11},
  pages={2175--2183},
  year={2018},
  publisher={Elsevier}
}

@article{hristov2018expression,
  title={Expression of voltage-gated calcium channels augments cell susceptibility to membrane disruption by nanosecond pulsed electric field},
  author={Hristov, Kiril and Mangalanathan, Uma and Casciola, Maura and Pakhomova, Olga N and Pakhomov, Andrei G},
  journal={Biochimica et Biophysica Acta (BBA)-Biomembranes},
  volume={1860},
  number={11},
  pages={2175--2183},
  year={2018},
  publisher={Elsevier}
}

@article{bagalkot2018different,
  title={Different membrane pathways mediate Ca2+ influx in adrenal chromaffin cells exposed to 150--400 ns electric pulses},
  author={Bagalkot, Tarique R and Terhune, Robert C and Leblanc, Normand and Craviso, Gale L},
  journal={BioMed research international},
  volume={2018},
  year={2018},
  publisher={Hindawi}
}

@article{bagalkot2019stimulation,
  title={Stimulation or Cancellation of Ca 2+ Influx by Bipolar Nanosecond Pulsed Electric Fields in Adrenal Chromaffin Cells Can Be Achieved by Tuning Pulse Waveform},
  author={Bagalkot, Tarique R and Leblanc, Normand and Craviso, Gale L},
  journal={Scientific Reports},
  volume={9},
  number={1},
  pages={1--13},
  year={2019},
  publisher={Nature Publishing Group}
}

@article{burke2017nanosecond,
  title={Nanosecond pulsed electric fields depolarize transmembrane potential via voltage-gated K+, Ca2+ and TRPM8 channels in U87 glioblastoma cells},
  author={Burke, Ryan C and Bardet, Sylvia M and Carr, Lynn and Romanenko, Sergii and Arnaud-Cormos, Delia and Leveque, Philippe and O'Connor, Rodney P},
  journal={Biochimica et Biophysica Acta (BBA)-Biomembranes},
  volume={1859},
  number={10},
  pages={2040--2050},
  year={2017},
  publisher={Elsevier}
}

@article{pakhomov2020interplay,
  title={The interplay of excitation and electroporation in nanosecond pulse stimulation},
  author={Pakhomov, Andrei G and Pakhomova, Olga N},
  journal={Bioelectrochemistry},
  pages={107598},
  year={2020},
  publisher={Elsevier}
}

@article{casciola2017damage,
  title={Damage-free peripheral nerve stimulation by 12-ns pulsed electric field},
  author={Casciola, Maura and Xiao, Shu and Pakhomov, Andrei G},
  journal={Scientific Reports},
  volume={7},
  number={1},
  pages={1--8},
  year={2017},
  publisher={Nature Publishing Group}
}

@article{pakhomov2017neuronal,
  title={Neuronal excitation and permeabilization by 200-ns pulsed electric field: An optical membrane potential study with FluoVolt dye},
  author={Pakhomov, Andrei G and Semenov, Iurii and Casciola, Maura and Xiao, Shu},
  journal={Biochimica et Biophysica Acta (BBA)-Biomembranes},
  volume={1859},
  number={7},
  pages={1273--1281},
  year={2017},
  publisher={Elsevier}
}

@article{craviso2010nanosecond,
  title={Nanosecond electric pulses: a novel stimulus for triggering Ca 2+ influx into chromaffin cells via voltage-gated Ca 2+ channels},
  author={Craviso, Gale L and Choe, Sophie and Chatterjee, Paroma and Chatterjee, Indira and Vernier, P Thomas},
  journal={Cellular and molecular neurobiology},
  volume={30},
  number={8},
  pages={1259--1265},
  year={2010},
  publisher={Springer}
}

@article{melikov2001voltage,
  title={Voltage-induced nonconductive pre-pores and metastable single pores in unmodified planar lipid bilayer},
  author={Melikov, Kamran C and Frolov, Vadim A and Shcherbakov, Arseniy and Samsonov, Andrey V and Chizmadzhev, Yury A and Chernomordik, Leonid V},
  journal={Biophysical journal},
  volume={80},
  number={4},
  pages={1829--1836},
  year={2001},
  publisher={Elsevier}
}

@article{vernier2003calcium,
  title={Calcium bursts induced by nanosecond electric pulses},
  author={Vernier, P Thomas and Sun, Yinghua and Marcu, Laura and Salemi, Sarah and Craft, Cheryl M and Gundersen, Martin A},
  journal={Biochemical and biophysical research communications},
  volume={310},
  number={2},
  pages={286--295},
  year={2003},
  publisher={Elsevier}
}

@article{vernier2004nanoelectropulse,
  title={Nanoelectropulse-induced phosphatidylserine translocation},
  author={Vernier, P Thomas and Sun, Yinghua and Marcu, Laura and Craft, Cheryl M and Gundersen, Martin A},
  journal={Biophysical journal},
  volume={86},
  number={6},
  pages={4040--4048},
  year={2004},
  publisher={Elsevier}
}

@article{vernier2006nanoelectropulse,
  title={Nanoelectropulse-driven membrane perturbation and small molecule permeabilization},
  author={Vernier, P Thomas and Sun, Yinghua and Gundersen, Martin A},
  journal={BMC cell biology},
  volume={7},
  number={1},
  pages={37},
  year={2006},
  publisher={Springer}
}

@article{gowrishankar2006electrical,
  title={Electrical behavior and pore accumulation in a multicellular model for conventional and supra-electroporation},
  author={Gowrishankar, TR and Weaver, James C},
  journal={Biochemical and biophysical research communications},
  volume={349},
  number={2},
  pages={643--653},
  year={2006},
  publisher={Elsevier}
}

@article{vasilkoski2006membrane,
  title={Membrane electroporation: The absolute rate equation and nanosecond time scale pore creation},
  author={Vasilkoski, Zlatko and Esser, Axel T and Gowrishankar, TR and Weaver, James C},
  journal={Physical review E},
  volume={74},
  number={2},
  pages={021904},
  year={2006},
  publisher={APS}
}

@article{pakhomov2007long,
  title={Long-lasting plasma membrane permeabilization in mammalian cells by nanosecond pulsed electric field (nsPEF)},
  author={Pakhomov, Andrei G and Kolb, Juergen F and White, Jody A and Joshi, Ravindra P and Xiao, Shu and Schoenbach, Karl H},
  journal={Bioelectromagnetics: Journal of the Bioelectromagnetics Society, The Society for Physical Regulation in Biology and Medicine, The European Bioelectromagnetics Association},
  volume={28},
  number={8},
  pages={655--663},
  year={2007},
  publisher={Wiley Online Library}
}

@article{pakhomov2009lipid,
  title={Lipid nanopores can form a stable, ion channel-like conduction pathway in cell membrane},
  author={Pakhomov, Andrei G and Bowman, Angela M and Ibey, Bennett L and Andre, Franck M and Pakhomova, Olga N and Schoenbach, Karl H},
  journal={Biochemical and biophysical research communications},
  volume={385},
  number={2},
  pages={181--186},
  year={2009},
  publisher={Elsevier}
}

@article{vernier2008nanosecond,
  title={Nanosecond electric pulse-induced calcium entry into chromaffin cells},
  author={Vernier, P Thomas and Sun, Yinghua and Chen, Meng-Tse and Gundersen, Martin A and Craviso, Gale L},
  journal={Bioelectrochemistry},
  volume={73},
  number={1},
  pages={1--4},
  year={2008},
  publisher={Elsevier}
}

@book{pakhomov2010advanced,
  title={Advanced electroporation techniques in biology and medicine},
  author={Pakhomov, Andrei G and Miklavcic, Damijan and Markov, Marko S},
  year={2010},
  publisher={CRC Press}
}

@article{pakhomov2010nanopores,
  title={Nanopores: A distinct transmembrane passageway in electroporated cells},
  author={Pakhomov, Andrei G and Pakhomova, Olga N},
  journal={Advanced Electroporation Techniques in Biology in Medicine},
  pages={178--194},
  year={2010},
  publisher={CRC Press Boca Raton}
}

@article{bowman2010analysis,
  title={Analysis of plasma membrane integrity by fluorescent detection of Tl+ uptake},
  author={Bowman, Angela M and Nesin, Olena M and Pakhomova, Olga N and Pakhomov, Andrei G},
  journal={The Journal of membrane biology},
  volume={236},
  number={1},
  pages={15--26},
  year={2010},
  publisher={Springer}
}

@article{ibey2010selective,
  title={Selective cytotoxicity of intense nanosecond-duration electric pulses in mammalian cells},
  author={Ibey, Bennett L and Pakhomov, Andrei G and Gregory, Betsy W and Khorokhorina, Vera A and Roth, Caleb C and Rassokhin, Mikhail A and Bernhard, Joshua A and Wilmink, Gerald J and Pakhomova, Olga N},
  journal={Biochimica et Biophysica Acta (BBA)-General Subjects},
  volume={1800},
  number={11},
  pages={1210--1219},
  year={2010},
  publisher={Elsevier}
}

@article{nishizawa2008molecular,
  title={Molecular dynamics simulation of Kv channel voltage sensor helix in a lipid membrane with applied electric field},
  author={Nishizawa, Manami and Nishizawa, Kazuhisa},
  journal={Biophysical journal},
  volume={95},
  number={4},
  pages={1729--1744},
  year={2008},
  publisher={Elsevier}
}

@article{treptow2006environment,
  title={Environment of the gating charges in the Kv1. 2 Shaker potassium channel},
  author={Treptow, Werner and Tarek, Mounir},
  journal={Biophysical journal},
  volume={90},
  number={9},
  pages={L64--L66},
  year={2006},
  publisher={Elsevier}
}

@article{treptow2009initial,
  title={Initial response of the potassium channel voltage sensor to a transmembrane potential},
  author={Treptow, Werner and Tarek, Mounir and Klein, Michael L},
  journal={Journal of the American Chemical Society},
  volume={131},
  number={6},
  pages={2107--2109},
  year={2009},
  publisher={ACS Publications}
}

@article{frey2006plasma,
  title={Plasma membrane voltage changes during nanosecond pulsed electric field exposure},
  author={Frey, W and White, JA and Price, RO and Blackmore, PF and Joshi, RP and Nuccitelli, R and Beebe, SJ and Schoenbach, KH and Kolb, JF},
  journal={Biophysical journal},
  volume={90},
  number={10},
  pages={3608--3615},
  year={2006},
  publisher={Elsevier}
}

@article{teissie1981electric,
  title={Electric field induced transient pores in phospholipid bilayer vesicles},
  author={Teissie, Justin and Tsong, Tian Yow},
  journal={Biochemistry},
  volume={20},
  number={6},
  pages={1548--1554},
  year={1981},
  publisher={ACS Publications}
}

@article{marszalek1990schwan,
  title={Schwan equation and transmembrane potential induced by alternating electric field},
  author={Marszalek, Piotr and Liu, DS and Tsong, Tian Y},
  journal={Biophysical journal},
  volume={58},
  number={4},
  pages={1053--1058},
  year={1990},
  publisher={Elsevier}
}

@article{sugar1984stochastic,
  title={Stochastic model for electric field-induced membrane pores electroporation},
  author={Sugar, Istvan P and Neumann, Eberhard},
  journal={Biophysical chemistry},
  volume={19},
  number={3},
  year={1984}
}

@article{popescu1991model,
  title={A model for the appearance of statistical pores in membranes due to selfoscillations},
  author={Popescu, Dumitru and Rucǎreanu, Constanta and Victor, Gh},
  journal={Journal of Electroanalytical Chemistry and Interfacial Electrochemistry},
  volume={320},
  number={1},
  pages={91--103},
  year={1991},
  publisher={Elsevier}
}

@article{gowrishankar2006microdosimetry,
  title={Microdosimetry for conventional and supra-electroporation in cells with organelles},
  author={Gowrishankar, Thiruvallur R and Esser, Axel T and Vasilkoski, Zlatko and Smith, Kyle C and Weaver, James C},
  journal={Biochemical and biophysical research communications},
  volume={341},
  number={4},
  pages={1266--1276},
  year={2006},
  publisher={Elsevier}
}

@article{zhong1998molecular,
  title={Molecular dynamics study of the LS3 voltage-gated ion channel},
  author={Zhong, Qingfeng and Moore, Preston B and Newns, Dennis M and Klein, Michael L},
  journal={FEBS letters},
  volume={427},
  number={2},
  pages={267--270},
  year={1998},
  publisher={Elsevier}
}

@article{yang2002permeation,
  title={Permeation of ions through a model biological channel: effect of periodic boundary conditions and cell size},
  author={Yang, Yan and BUSATH, DAVID D and HENDERSON, DOUGLAS and CROZIER, PAUL and ROWLEY, RICHARD L},
  journal={Molecular Physics},
  volume={100},
  number={18},
  pages={3011--3019},
  year={2002},
  publisher={Taylor \& Francis}
}

@article{tieleman2001voltage,
  title={Voltage-dependent insertion of alamethicin at phospholipid/water and octane/water interfaces},
  author={Tieleman, DP and Berendsen, HJC and Sansom, MSP},
  journal={Biophysical journal},
  volume={80},
  number={1},
  pages={331--346},
  year={2001},
  publisher={Elsevier}
}

@article{crozier2001model,
  title={Model channel ion currents in NaCl-extended simple point charge water solution with applied-field molecular dynamics},
  author={Crozier, Paul S and Henderson, Douglas and Rowley, Richard L and Busath, David D},
  journal={Biophysical journal},
  volume={81},
  number={6},
  pages={3077--3089},
  year={2001},
  publisher={Elsevier}
}

@article{roux2008membrane,
  title={The membrane potential and its representation by a constant electric field in computer simulations},
  author={Roux, Beno{\^\i}t},
  journal={Biophysical journal},
  volume={95},
  number={9},
  pages={4205--4216},
  year={2008},
  publisher={Elsevier}
}

@article{roux2008membrane,
  title={The membrane potential and its representation by a constant electric field in computer simulations},
  author={Roux, Beno{\^\i}t},
  journal={Biophysical journal},
  volume={95},
  number={9},
  pages={4205--4216},
  year={2008},
  publisher={Elsevier}
}

@article{dzubiella2004electric,
  title={Electric field-controlled water permeation coupled to ion transport through a nanopore},
  author={Dzubiella, J and Allen, RJ and Hansen, J-P},
  journal={The Journal of chemical physics},
  volume={120},
  number={11},
  pages={5001--5004},
  year={2004},
  publisher={American Institute of Physics}
}

@article{sachs2004atomistic,
  title={Atomistic simulations of biologically realistic transmembrane potential gradients},
  author={Sachs, Jonathan N and Crozier, Paul S and Woolf, Thomas B},
  journal={The Journal of chemical physics},
  volume={121},
  number={22},
  pages={10847--10851},
  year={2004},
  publisher={American Institute of Physics}
}

@article{delemotte2008modeling,
  title={Modeling membranes under a transmembrane potential},
  author={Delemotte, Lucie and Dehez, Francois and Treptow, Werner and Tarek, Mounir},
  journal={The Journal of Physical Chemistry B},
  volume={112},
  number={18},
  pages={5547--5550},
  year={2008},
  publisher={ACS Publications}
}

@article{sachs2004atomistic,
  title={Atomistic simulations of biologically realistic transmembrane potential gradients},
  author={Sachs, Jonathan N and Crozier, Paul S and Woolf, Thomas B},
  journal={The Journal of chemical physics},
  volume={121},
  number={22},
  pages={10847--10851},
  year={2004},
  publisher={American Institute of Physics}
}

@article{delemotte2008modeling,
  title={Modeling membranes under a transmembrane potential},
  author={Delemotte, Lucie and Dehez, Francois and Treptow, Werner and Tarek, Mounir},
  journal={The Journal of Physical Chemistry B},
  volume={112},
  number={18},
  pages={5547--5550},
  year={2008},
  publisher={ACS Publications}
}

@article{cuello2004molecular,
  title={Molecular architecture of the KvAP voltage-dependent K+ channel in a lipid bilayer},
  author={Cuello, Luis G and Cortes, D Marien and Perozo, Eduardo},
  journal={Science},
  volume={306},
  number={5695},
  pages={491--495},
  year={2004},
  publisher={American Association for the Advancement of Science}
}

@article{treptow2006environment,
  title={Environment of the gating charges in the Kv1. 2 Shaker potassium channel},
  author={Treptow, Werner and Tarek, Mounir},
  journal={Biophysical journal},
  volume={90},
  number={9},
  pages={L64--L66},
  year={2006},
  publisher={Elsevier}
}

@article{kariev2016hydration,
  title={Hydration and the Electric Field in the Voltage Sensing Domain of the Kv1. 2 Channel: Quantum Calculations show S4 Doesn't Move, but Water and Protons Move},
  author={Kariev, Alisher M and Green, Michael E},
  journal={Biophysical Journal},
  volume={110},
  number={3},
  pages={102a},
  year={2016},
  publisher={Elsevier}
}

@article{islas2016functional,
  title={Functional diversity of potassium channel voltage-sensing domains},
  author={Islas, Le{\'o}n D},
  journal={Channels},
  volume={10},
  number={3},
  pages={202--213},
  year={2016},
  publisher={Taylor \& Francis}
}

@article{islas2001electrostatics,
  title={Electrostatics and the gating pore of Shaker potassium channels},
  author={Islas, Leon D and Sigworth, Fred J},
  journal={The Journal of general physiology},
  volume={117},
  number={1},
  pages={69--90},
  year={2001},
  publisher={The Rockefeller University Press}
}

@article{ramirez2013effects,
  title={Effects of electrical polarization on the opening rate constant of a voltage-gated ion channel},
  author={Ram{\'\i}rez-SanJuan, GR and Minzoni, AA and Islas, LD},
  journal={Physical Review E},
  volume={88},
  number={1},
  pages={012720},
  year={2013},
  publisher={APS}
}

@article{jogini2007dynamics,
  title={Dynamics of the Kv1. 2 voltage-gated K+ channel in a membrane environment},
  author={Jogini, Vishwanath and Roux, Beno{\^\i}t},
  journal={Biophysical journal},
  volume={93},
  number={9},
  pages={3070--3082},
  year={2007},
  publisher={Elsevier}
}

@article{delemotte2011intermediate,
  title={Intermediate states of the Kv1. 2 voltage sensor from atomistic molecular dynamics simulations},
  author={Delemotte, Lucie and Tarek, Mounir and Klein, Michael L and Amaral, Cristiano and Treptow, Werner},
  journal={Proceedings of the National Academy of Sciences},
  volume={108},
  number={15},
  pages={6109--6114},
  year={2011},
  publisher={National Acad Sciences}
}

@inproceedings{auld1985cloning,
  title={CLONING AND CHARACTERIZATION OF THE GENE FOR ALPHA-SUBUNIT OF THE MAMMALIAN VOLTAGE-GATED SODIUM-CHANNEL},
  author={Auld, V and Marshall, J and Goldin, A and Dowsett, A and Catterall, W and Davidson, N and Dunn, R},
  booktitle={Journal of General Physiology},
  volume={86},
  number={6},
  pages={A10--A11},
  year={1985},
  organization={ROCKEFELLER UNIV PRESS 1114 FIRST AVE, 4TH FL, NEW YORK, NY 10021}
}

@article{noda1984shimizu,
  title={Shimizu S, Tanabe T, Takai T, Kayano T, Ikeda T, Takahashi H, Nakayama H, Kanaoka Y, Minamino N},
  author={Noda, M},
  journal={Primary structure of Electrophorus electricus sodium channel deduced from cDNA sequence. Nature},
  volume={312},
  pages={121--127},
  year={1984}
}

@article{perozo1998three,
  title={Three-dimensional architecture and gating mechanism of a K+ channel studied by EPR spectroscopy},
  author={Perozo, Eduardo and Cortes, D Marien and Cuello, Luis G},
  journal={Nature structural biology},
  volume={5},
  number={6},
  pages={459--469},
  year={1998},
  publisher={Nature Publishing Group}
}

@article{perozo1999structural,
  title={Structural rearrangements underlying K+-channel activation gating},
  author={Perozo, Eduardo and Marien, D and Cuello, Luis G and others},
  journal={Science},
  volume={285},
  number={5424},
  pages={73--78},
  year={1999},
  publisher={American Association for the Advancement of Science}
}

@article{jiang2003principle,
  title={The principle of gating charge movement in a voltage-dependent K+ channel},
  author={Jiang, Youxing and Ruta, Vanessa and Chen, Jiayun and Lee, Alice and MacKinnon, Roderick},
  journal={Nature},
  volume={423},
  number={6935},
  pages={42--48},
  year={2003},
  publisher={Nature Publishing Group}
}

@article{chanda2005gating,
  title={Gating charge displacement in voltage-gated ion channels involves limited transmembrane movement},
  author={Chanda, Baron and Asamoah, Osei Kwame and Blunck, Rikard and Roux, Benoit and Bezanilla, Francisco},
  journal={Nature},
  volume={436},
  number={7052},
  pages={852--856},
  year={2005},
  publisher={Nature Publishing Group}
}

@article{seoh1996voltage,
  title={Voltage-sensing residues in the S2 and S4 segments of the Shaker K+ channel},
  author={Seoh, Sang-Ah and Sigg, Daniel and Papazian, Diane M and Bezanilla, Francisco},
  journal={neuron},
  volume={16},
  number={6},
  pages={1159--1167},
  year={1996},
  publisher={Elsevier}
}

@article{aggarwal1996contribution,
  title={Contribution of the S4 segment to gating charge in the Shaker K+ channel},
  author={Aggarwal, Sanjay Kumar and MacKinnon, Roderick},
  journal={Neuron},
  volume={16},
  number={6},
  pages={1169--1177},
  year={1996},
  publisher={Elsevier}
}

@article{schoppa1992size,
  title={The size of gating charge in wild-type and mutant Shaker potassium channels},
  author={Schoppa, Nathan E and McCormack, Ken and Tanouye, Mark A and Sigworth, Fred J},
  journal={Science},
  volume={255},
  number={5052},
  pages={1712--1715},
  year={1992},
  publisher={American Association for the Advancement of Science}
}

@article{guy1986molecular,
  title={Molecular model of the action potential sodium channel},
  author={GuY, H ROBERT and Seetharamulu, P},
  journal={Proceedings of the National Academy of Sciences},
  volume={83},
  number={2},
  pages={508--512},
  year={1986},
  publisher={National Acad Sciences}
}

@incollection{catterall1986molecular,
  title={Molecular properties of voltage-sensitive sodium channels},
  author={Catterall, William A},
  booktitle={New Insights into Cell and Membrane Transport Processes},
  pages={3--20},
  year={1986},
  publisher={Springer}
}

@article{jensen2012mechanism,
  title={Mechanism of voltage gating in potassium channels},
  author={Jensen, Morten {\O} and Jogini, Vishwanath and Borhani, David W and Leffler, Abba E and Dror, Ron O and Shaw, David E},
  journal={Science},
  volume={336},
  number={6078},
  pages={229--233},
  year={2012},
  publisher={American Association for the Advancement of Science}
}

@article{payandeh2011crystal,
  title={The crystal structure of a voltage-gated sodium channel},
  author={Payandeh, Jian and Scheuer, Todd and Zheng, Ning and Catterall, William A},
  journal={Nature},
  volume={475},
  number={7356},
  pages={353--358},
  year={2011},
  publisher={Nature Publishing Group}
}

@article{zhang2012crystal,
  title={Crystal structure of an orthologue of the NaChBac voltage gated sodium channel},
  author={Zhang, Xu and Ren, Wenlin and DeCaen, Paul and Yan, Chuangye and Tao, Xiao and Tang, Lin and Wang, Jingjing and Hasegawa, Kazuya and Kumasaka, Takashi and He, Jianhua and others},
  journal={Nature},
  volume={486},
  number={7401},
  pages={130--134},
  year={2012},
  publisher={Nature Publishing Group}
}

@article{yarov2006voltage,
  title={Voltage sensor conformations in the open and closed states in ROSETTA structural models of K+ channels},
  author={Yarov-Yarovoy, Vladimir and Baker, David and Catterall, William A},
  journal={Proceedings of the National Academy of Sciences},
  volume={103},
  number={19},
  pages={7292--7297},
  year={2006},
  publisher={National Acad Sciences}
}

@article{yarov2012structural,
  title={Structural basis for gating charge movement in the voltage sensor of a sodium channel},
  author={Yarov-Yarovoy, Vladimir and DeCaen, Paul G and Westenbroek, Ruth E and Pan, Chien-Yuan and Scheuer, Todd and Baker, David and Catterall, William A},
  journal={Proceedings of the National Academy of Sciences},
  volume={109},
  number={2},
  pages={E93--E102},
  year={2012},
  publisher={National Acad Sciences}
}

@article{pathak2007closing,
  title={Closing in on the resting state of the Shaker K+ channel},
  author={Pathak, Medha M and Yarov-Yarovoy, Vladimir and Agarwal, Gautam and Roux, Beno{\^\i}t and Barth, Patrick and Kohout, Susy and Tombola, Francesco and Isacoff, Ehud Y},
  journal={Neuron},
  volume={56},
  number={1},
  pages={124--140},
  year={2007},
  publisher={Elsevier}
}

@article{delemotte2010effect,
  title={Effect of sensor domain mutations on the properties of voltage-gated ion channels: molecular dynamics studies of the potassium channel Kv1. 2},
  author={Delemotte, Lucie and Treptow, Werner and Klein, Michael L and Tarek, Mounir},
  journal={Biophysical journal},
  volume={99},
  number={9},
  pages={L72--L74},
  year={2010},
  publisher={Elsevier}
}

@article{khalili2010calculation,
  title={Calculation of the gating charge for the Kv1. 2 voltage-activated potassium channel},
  author={Khalili-Araghi, Fatemeh and Jogini, Vishwanath and Yarov-Yarovoy, Vladimir and Tajkhorshid, Emad and Roux, Beno{\^\i}t and Schulten, Klaus},
  journal={Biophysical journal},
  volume={98},
  number={10},
  pages={2189--2198},
  year={2010},
  publisher={Elsevier}
}

@article{schwaiger2011310,
  title={310-helix conformation facilitates the transition of a voltage sensor S4 segment toward the down state},
  author={Schwaiger, Christine S and Bjelkmar, P{\"a}r and Hess, Berk and Lindahl, Erik},
  journal={Biophysical journal},
  volume={100},
  number={6},
  pages={1446--1454},
  year={2011},
  publisher={Elsevier}
}

@article{henrion2012tracking,
  title={Tracking a complete voltage-sensor cycle with metal-ion bridges},
  author={Henrion, Ulrike and Renhorn, Jakob and B{\"o}rjesson, Sara I and Nelson, Erin M and Schwaiger, Christine S and Bjelkmar, P{\"a}r and Wallner, Bj{\"o}rn and Lindahl, Erik and Elinder, Fredrik},
  journal={Proceedings of the National Academy of Sciences},
  volume={109},
  number={22},
  pages={8552--8557},
  year={2012},
  publisher={National Acad Sciences}
}

@article{long2007atomic,
  title={Atomic structure of a voltage-dependent K+ channel in a lipid membrane-like environment},
  author={Long, Stephen B and Tao, Xiao and Campbell, Ernest B and MacKinnon, Roderick},
  journal={Nature},
  volume={450},
  number={7168},
  pages={376--382},
  year={2007},
  publisher={Nature Publishing Group}
}

@article{clayton2008structure,
  title={Structure of the transmembrane regions of a bacterial cyclic nucleotide-regulated channel},
  author={Clayton, Gina M and Altieri, Steve and Heginbotham, Lise and Unger, Vinzenz M and Morais-Cabral, Jo{\~a}o H},
  journal={Proceedings of the National Academy of Sciences},
  volume={105},
  number={5},
  pages={1511--1515},
  year={2008},
  publisher={National Acad Sciences}
}

@article{vieira2010310,
  title={310 helices in channels and other membrane proteins},
  author={Vieira-Pires, Ricardo Sim{\~a}o and Morais-Cabral, Jo{\~a}o Henrique},
  journal={Journal of General Physiology},
  volume={136},
  number={6},
  pages={585--592},
  year={2010},
  publisher={The Rockefeller University Press}
}

@article{payandeh2011crystal,
  title={The crystal structure of a voltage-gated sodium channel},
  author={Payandeh, Jian and Scheuer, Todd and Zheng, Ning and Catterall, William A},
  journal={Nature},
  volume={475},
  number={7356},
  pages={353--358},
  year={2011},
  publisher={Nature Publishing Group}
}

@article{payandeh2012crystal,
  title={Crystal structure of a voltage-gated sodium channel in two potentially inactivated states},
  author={Payandeh, Jian and El-Din, Tamer M Gamal and Scheuer, Todd and Zheng, Ning and Catterall, William A},
  journal={Nature},
  volume={486},
  number={7401},
  pages={135--139},
  year={2012},
  publisher={Nature Publishing Group}
}

@article{zhang2012crystal,
  title={Crystal structure of an orthologue of the NaChBac voltage-gated sodium channel},
  author={Zhang, Xu and Ren, Wenlin and DeCaen, Paul and Yan, Chuangye and Tao, Xiao and Tang, Lin and Wang, Jingjing and Hasegawa, Kazuya and Kumasaka, Takashi and He, Jianhua and others},
  journal={Nature},
  volume={486},
  number={7401},
  pages={130--134},
  year={2012},
  publisher={Nature Publishing Group}
}

@article{baukrowitz1996two,
  title={Two functionally distinct subsites for the binding of internal blockers to the pore of voltage-activated K+ channels},
  author={Baukrowitz, Thomas and Yellen, Gary},
  journal={Proceedings of the National Academy of Sciences},
  volume={93},
  number={23},
  pages={13357--13361},
  year={1996},
  publisher={National Acad Sciences}
}

@article{baukrowitz1996use,
  title={Use-dependent blockers and exit rate of the last ion from the multi-ion pore of a K+ channel},
  author={Baukrowitz, Thomas and Yellen, Gary},
  journal={Science},
  volume={271},
  number={5249},
  pages={653--656},
  year={1996},
  publisher={American Association for the Advancement of Science}
}

@article{ray2006trapped,
  title={A trapped intracellular cation modulates K+ channel recovery from slow inactivation},
  author={Ray, Evan C and Deutsch, Carol},
  journal={The Journal of general physiology},
  volume={128},
  number={2},
  pages={203--217},
  year={2006},
  publisher={Rockefeller University Press}
}

@article{payandeh2011crystal,
  title={The crystal structure of a voltage-gated sodium channel},
  author={Payandeh, Jian and Scheuer, Todd and Zheng, Ning and Catterall, William A},
  journal={Nature},
  volume={475},
  number={7356},
  pages={353--358},
  year={2011},
  publisher={Nature Publishing Group}
}

@article{payandeh2012crystal,
  title={Crystal structure of a voltage-gated sodium channel in two potentially inactivated states},
  author={Payandeh, Jian and El-Din, Tamer M Gamal and Scheuer, Todd and Zheng, Ning and Catterall, William A},
  journal={Nature},
  volume={486},
  number={7401},
  pages={135--139},
  year={2012},
  publisher={Nature Publishing Group}
}

@article{zhang2012crystal,
  title={Crystal structure of an orthologue of the NaChBac voltage-gated sodium channel},
  author={Zhang, Xu and Ren, Wenlin and DeCaen, Paul and Yan, Chuangye and Tao, Xiao and Tang, Lin and Wang, Jingjing and Hasegawa, Kazuya and Kumasaka, Takashi and He, Jianhua and others},
  journal={Nature},
  volume={486},
  number={7401},
  pages={130--134},
  year={2012},
  publisher={Nature Publishing Group}
}

@article{sigg2003fast,
  title={Fast gating in the Shaker K+ channel and the energy landscape of activation},
  author={Sigg, Daniel and Bezanilla, Francisco and Stefani, Enrico},
  journal={Proceedings of the National Academy of Sciences},
  volume={100},
  number={13},
  pages={7611--7615},
  year={2003},
  publisher={National Acad Sciences}
}

@article{rogers2004strength,
  title={Strength-duration curve for an electrically excitable tissue extended down to near 1 nanosecond},
  author={Rogers, Walter R and Merritt, James H and Comeaux, James A and Kuhnel, Charles T and Moreland, Daniel F and Teltschik, David G and Lucas, Jeffrey H and Murphy, Michael R},
  journal={IEEE transactions on plasma science},
  volume={32},
  number={4},
  pages={1587--1599},
  year={2004},
  publisher={IEEE}
}

@article{cooper1978influence,
  title={Influence of increased membrane cholesterol on membrane fluidity and cell function in human red blood cells},
  author={Cooper, Richard A},
  journal={Journal of supramolecular structure},
  volume={8},
  number={4},
  pages={413--430},
  year={1978},
  publisher={Wiley Online Library}
}

@article{minto20042h,
  title={A 2H solid-state NMR spectroscopic investigation of biomimetic bicelles containing cholesterol and polyunsaturated phosphatidylcholine},
  author={Minto, Robert E and Adhikari, Prem R and Lorigan, Gary A},
  journal={Chemistry and physics of lipids},
  volume={132},
  number={1},
  pages={55--64},
  year={2004},
  publisher={Elsevier}
}

@article{mcmullen1996physical,
  title={Physical studies of cholesterol-phospholipid interactions},
  author={McMullen, Todd PW and McElhaney, Ronald N},
  journal={Current Opinion in Colloid \& Interface Science},
  volume={1},
  number={1},
  pages={83--90},
  year={1996},
  publisher={Elsevier}
}

@article{lu2004effects,
  title={The effects of cholesterol on magnetically aligned phospholipid bilayers: a solid-state NMR and EPR spectroscopy study},
  author={Lu, Jun-Xia and Caporini, Marc A and Lorigan, Gary A},
  journal={Journal of magnetic resonance},
  volume={168},
  number={1},
  pages={18--30},
  year={2004},
  publisher={Elsevier}
}

@article{tiburu2004solid,
  title={Solid-state 2H NMR studies of the effects of cholesterol on the acyl chain dynamics of magnetically aligned phospholipid bilayers},
  author={Tiburu, Elvis K and Dave, Paresh C and Lorigan, Gary A},
  journal={Magnetic Resonance in Chemistry},
  volume={42},
  number={2},
  pages={132--138},
  year={2004},
  publisher={Wiley Online Library}
}

@article{lund1988laboda,
  title={Laboda HM, McLean LR, and Phillips MC},
  author={Lund-Katz, S},
  journal={Influence of molecular packing and phospholipid type on rates of cholesterol exchange. Biochemistry},
  volume={27},
  pages={3416--3423},
  year={1988}
}

@article{smaby1994cholesterol,
  title={Cholesterol's interfacial interactions with sphingomyelins and-phosphatidylcholines: hydrocarbon chain structure determines the magnitude of condensation},
  author={Smaby, Janice M and Brockman, Howard L and Brown, Rhoderick E},
  journal={Biochemistry},
  volume={33},
  number={31},
  pages={9135--9142},
  year={1994},
  publisher={ACS Publications}
}

@article{evans1987physical,
  title={Physical properties of surfactant bilayer membranes: thermal transitions, elasticity, rigidity, cohesion and colloidal interactions},
  author={Evans, Evan and Needham, David},
  journal={Journal of Physical Chemistry},
  volume={91},
  number={16},
  pages={4219--4228},
  year={1987},
  publisher={ACS Publications}
}

@article{needham1988thermomechanical,
  title={Thermomechanical and transition properties of dimyristoylphosphatidylcholine/cholesterol bilayers},
  author={Needham, D and McIntosh, TJ and Evans, E},
  journal={Biochemistry},
  volume={27},
  number={13},
  pages={4668--4673},
  year={1988},
  publisher={ACS Publications}
}

@article{ohvo2002cholesterol,
  title={Cholesterol interactions with phospholipids in membranes},
  author={Ohvo-Rekil{\"a}, Henna and Ramstedt, Bodil and Leppim{\"a}ki, Petra and Slotte, J Peter},
  journal={Progress in lipid research},
  volume={41},
  number={1},
  pages={66--97},
  year={2002},
  publisher={Elsevier}
}

@article{smondyrev1999structure,
  title={Structure of dipalmitoylphosphatidylcholine/cholesterol bilayer at low and high cholesterol concentrations: molecular dynamics simulation},
  author={Smondyrev, Alexander M and Berkowitz, Max L},
  journal={Biophysical Journal},
  volume={77},
  number={4},
  pages={2075--2089},
  year={1999},
  publisher={Elsevier}
}

@article{killian1998hydrophobic,
  title={Hydrophobic mismatch between proteins and lipids in membranes},
  author={Killian, J Antoinette},
  journal={Biochimica et Biophysica Acta (BBA)-Reviews on Biomembranes},
  volume={1376},
  number={3},
  pages={401--416},
  year={1998},
  publisher={Elsevier}
}

@article{bloom1988evolution,
  title={The evolution of membranes},
  author={Bloom, Myer and Mouritsen, Ole G},
  journal={Canadian journal of chemistry},
  volume={66},
  number={4},
  pages={706--712},
  year={1988},
  publisher={NRC Research Press}
}

@article{needham1990elastic,
  title={Elastic deformation and failure of lipid bilayer membranes containing cholesterol},
  author={Needham, David and Nunn, Rashmi S},
  journal={Biophysical journal},
  volume={58},
  number={4},
  pages={997--1009},
  year={1990},
  publisher={Elsevier}
}

@article{portet2010new,
  title={A new method for measuring edge tensions and stability of lipid bilayers: effect of membrane composition},
  author={Portet, Thomas and Dimova, Rumiana},
  journal={Biophysical journal},
  volume={99},
  number={10},
  pages={3264--3273},
  year={2010},
  publisher={Elsevier}
}

@article{song1993bending,
  title={Bending rigidity of SOPC membranes containing cholesterol},
  author={Song, Jianben and Waugh, Richard E},
  journal={Biophysical journal},
  volume={64},
  number={6},
  pages={1967--1970},
  year={1993},
  publisher={Elsevier}
}

@article{evans1990entropy,
  title={Entropy-driven tension and bending elasticity in condensed-fluid membranes},
  author={Evans, E and Rawicz, W},
  journal={Physical review letters},
  volume={64},
  number={17},
  pages={2094},
  year={1990},
  publisher={APS}
}

@article{bialecki1989excess,
  title={Excess membrane cholesterol alters calcium channels in arterial smooth muscle},
  author={Bialecki, RUSSELL A and Tulenko, THOMAS N},
  journal={American Journal of Physiology-Cell Physiology},
  volume={257},
  number={2},
  pages={C306--C314},
  year={1989}
}

@article{petelska2006interfacial,
  title={The interfacial tension of the lipid membrane formed from lipid-cholesterol and lipid-lipid systems},
  author={Petelska, Aneta D and Naumowicz, Monika and Figaszewski, Zbigniew A},
  journal={Cell biochemistry and biophysics},
  volume={44},
  number={2},
  pages={205--211},
  year={2006},
  publisher={Springer}
}

@article{kusumi1983protein,
  title={Protein-phospholipid-cholesterol interaction in the photolysis of invertebrate rhodopsin},
  author={Kusumi, Akihiro and Tsuda, Motoyuki and Akino, Toyoaki and Ohnishi, Shunichi and Terayama, Yoshio},
  journal={Biochemistry},
  volume={22},
  number={5},
  pages={1165--1170},
  year={1983},
  publisher={ACS Publications}
}

@article{subczynski1994hydrophobic,
  title={Hydrophobic barriers of lipid bilayer membranes formed by reduction of water penetration by alkyl chain unsaturation and cholesterol},
  author={Subczynski, Witold K and Wisniewska, Anna and Yin, Jun-Jie and Hyde, James S and Kusumi, Akihiro},
  journal={Biochemistry},
  volume={33},
  number={24},
  pages={7670--7681},
  year={1994},
  publisher={ACS Publications}
}

@article{monck1992influence,
  title={Influence of lipid composition on the orientational order in Acholeplasma laidlawii strain B membranes: a deuterium NMR study},
  author={Monck, MA and Bloom, M and Lafleur, M and Lewis, RNAH and McElhaney, RN and Cullis, PR},
  journal={Biochemistry},
  volume={31},
  number={41},
  pages={10037--10043},
  year={1992},
  publisher={ACS Publications}
}

@article{anderson2001condensed,
  title={Condensed complexes and the calorimetry of cholesterol-phospholipid bilayers},
  author={Anderson, Thomas G and McConnell, Harden M},
  journal={Biophysical journal},
  volume={81},
  number={5},
  pages={2774--2785},
  year={2001},
  publisher={Elsevier}
}

@article{okonogi2004contrast,
  title={Contrast inversion in the epifluorescence of cholesterol-phospholipid monolayers},
  author={Okonogi, TM and McConnell, HM},
  journal={Biophysical journal},
  volume={86},
  number={2},
  pages={880--890},
  year={2004},
  publisher={Elsevier}
}

@article{mason2003direct,
  title={Direct evidence for cholesterol crystalline domains in biological membranes: role in human pathobiology},
  author={Mason, R Preston and Tulenko, Thomas N and Jacob, Robert F},
  journal={Biochimica et Biophysica Acta (BBA)-Biomembranes},
  volume={1610},
  number={2},
  pages={198--207},
  year={2003},
  publisher={Elsevier}
}

@article{naumowicz2003capacitance,
  title={Capacitance and resistance of the bilayer lipid membrane formed of phosphatidylcholine and cholesterol},
  author={Naumowicz, Monika and Petelska, Aneta D and Figaszewski, Zbigniew A},
  journal={Cellular and molecular biology letters},
  volume={8},
  number={1},
  pages={5--18},
  year={2003},
  publisher={DEPARTMENT OF GENETIC BIOCHEMISTRY, UNIV OF WROCLAW}
}

@article{shmygol2007depletion,
  title={Depletion of membrane cholesterol eliminates the Ca2+-activated component of outward potassium current and decreases membrane capacitance in rat uterine myocytes},
  author={Shmygol, A and Noble, K and Wray, Susan},
  journal={The Journal of physiology},
  volume={581},
  number={2},
  pages={445--456},
  year={2007},
  publisher={Wiley Online Library}
}

@article{levitan2000membrane,
  title={Membrane cholesterol content modulates activation of volume-regulated anion current in bovine endothelial cells},
  author={Levitan, Irena and Christian, Aimee E and Tulenko, Thomas N and Rothblat, George H},
  journal={The Journal of general physiology},
  volume={115},
  number={4},
  pages={405--416},
  year={2000},
  publisher={The Rockefeller University Press}
}

@article{levitan2000membrane,
  title={Membrane cholesterol content modulates activation of volume-regulated anion current in bovine endothelial cells},
  author={Levitan, Irena and Christian, Aimee E and Tulenko, Thomas N and Rothblat, George H},
  journal={The Journal of general physiology},
  volume={115},
  number={4},
  pages={405--416},
  year={2000},
  publisher={The Rockefeller University Press}
}

@article{naumowicz2013pore,
  title={Pore formation in lipid bilayer membranes made of phosphatidylcholine and cholesterol followed by means of constant current},
  author={Naumowicz, Monika and Figaszewski, Zbigniew Artur},
  journal={Cell biochemistry and biophysics},
  volume={66},
  number={1},
  pages={109--119},
  year={2013},
  publisher={Springer}
}

@article{balut2006membrane,
  title={Membrane cholesterol extraction decreases Na+ transport in A6 renal epithelia},
  author={Balut, Corina and Steels, Paul and Radu, Mihai and Ameloot, Marcel and Van Driessche, Willy and Jans, Danny},
  journal={American Journal of Physiology-Cell Physiology},
  year={2006},
  publisher={American Physiological Society}
}

@article{cantu2016biological,
  title={The biological response of cells to nanosecond pulsed electric fields is dependent on plasma membrane cholesterol},
  author={Cantu, Jody C and Tarango, Melissa and Beier, Hope T and Ibey, Bennett L},
  journal={Biochimica et Biophysica Acta (BBA)-Biomembranes},
  volume={1858},
  number={11},
  pages={2636--2646},
  year={2016},
  publisher={Elsevier}
}

@article{gianulis2017selective,
  title={Selective susceptibility to nanosecond pulsed electric field (nsPEF) across different human cell types},
  author={Gianulis, Elena C and Labib, Chantelle and Saulis, Gintautas and Novickij, Vitalij and Pakhomova, Olga N and Pakhomov, Andrei G},
  journal={Cellular and Molecular Life Sciences},
  volume={74},
  number={9},
  pages={1741--1754},
  year={2017},
  publisher={Springer}
}

@article{goncharenko1985effect,
  title={Effect of cholesterol on the stability of human erythrocyte membranes to electric breakdown},
  author={Goncharenko, MS and Katkov, II},
  journal={Biofizika},
  volume={30},
  number={3},
  pages={441--445},
  year={1985}
}

@article{raffy1999control,
  title={Control of lipid membrane stability by cholesterol content},
  author={Raffy, Sophie and Teissie, Justin},
  journal={Biophysical journal},
  volume={76},
  number={4},
  pages={2072--2080},
  year={1999},
  publisher={Elsevier}
}

@article{needham1989electro,
  title={Electro-mechanical permeabilization of lipid vesicles. Role of membrane tension and compressibility},
  author={Needham, D and Hochmuth, RM},
  journal={Biophysical journal},
  volume={55},
  number={5},
  pages={1001--1009},
  year={1989},
  publisher={Elsevier}
}

@article{koronkiewicz2004influence,
  title={Influence of cholesterol on electroporation of bilayer lipid membranes: chronopotentiometric studies},
  author={Koronkiewicz, Stanis{\l}awa and Kalinowski, S{\l}awomir},
  journal={Biochimica et Biophysica Acta (BBA)-Biomembranes},
  volume={1661},
  number={2},
  pages={196--203},
  year={2004},
  publisher={Elsevier}
}

@article{casciola2014molecular,
  title={A molecular dynamic study of cholesterol rich lipid membranes: comparison of electroporation protocols},
  author={Casciola, M and Bonhenry, D and Liberti, M and Apollonio, F and Tarek, M},
  journal={Bioelectrochemistry},
  volume={100},
  pages={11--17},
  year={2014},
  publisher={Elsevier}
}

@inproceedings{ullery2016sensitivity,
  title={Sensitivity of Cells to Nanosecond Pulsed Electric Fields is Dependent on Membrane Lipid Microdomains},
  author={Ullery, Jody C and Beier, Hope T and Ibey, Bennett L},
  booktitle={1st World Congress on Electroporation and Pulsed Electric Fields in Biology, Medicine and Food \& Environmental Technologies},
  pages={239--242},
  year={2016},
  organization={Springer}
}

@article{casciola2014molecular,
  title={A molecular dynamic study of cholesterol rich lipid membranes: comparison of electroporation protocols},
  author={Casciola, M and Bonhenry, D and Liberti, M and Apollonio, F and Tarek, M},
  journal={Bioelectrochemistry},
  volume={100},
  pages={11--17},
  year={2014},
  publisher={Elsevier}
}

.@article{mattei2017membrane,
  title={Membrane permeabilization induced by Triton X-100: The role of membrane phase state and edge tension},
  author={Mattei, Bruno and Lira, Rafael B and Perez, Katia R and Riske, Karin A},
  journal={Chemistry and physics of lipids},
  volume={202},
  pages={28--37},
  year={2017},
  publisher={Elsevier}
}

@article{litjter1975stability,
  title={STABILITY OF LIPID BILAYERS AND RED BLOOD CELL MEMBRANES.},
  author={LITJTER, JD and JD, LITJTER},
  year={1975}
}

@article{brochard2000transient,
  title={Transient pores in stretched vesicles: role of leak-out},
  author={Brochard-Wyart, Fran{\c{c}}oise and de Gennes, Pierre-Gilles and Sandre, Olivier},
  journal={Physica A: Statistical Mechanics and its Applications},
  volume={278},
  number={1-2},
  pages={32--51},
  year={2000},
  publisher={Elsevier}
}

@article{koronkiewicz2002programmable,
  title={Programmable chronopotentiometry as a tool for the study of electroporation and resealing of pores in bilayer lipid membranes},
  author={Koronkiewicz, Stanis{\l}awa and Kalinowski, S{\l}awomir and Bryl, Krzysztof},
  journal={Biochimica et Biophysica Acta (BBA)-Biomembranes},
  volume={1561},
  number={2},
  pages={222--229},
  year={2002},
  publisher={Elsevier}
}

@article{kalinowski1998chronopotentiometric,
  title={Chronopotentiometric studies of electroporation of bilayer lipid membranes},
  author={Kalinowski, S{\l}awomir and Ibron, Gra{\.z}yna and Bryl, Krzysztof and Figaszewski, Zbigniew},
  journal={Biochimica et Biophysica Acta (BBA)-Biomembranes},
  volume={1369},
  number={2},
  pages={204--212},
  year={1998},
  publisher={Elsevier}
}

@incollection{coster2003dielectric,
  title={Dielectric and Electrical Properties of Lipid Bilayers in Relation to their Structure.},
  author={Coster, Hans GL},
  booktitle={Membrane Science and Technology},
  volume={7},
  pages={75--108},
  year={2003},
  publisher={Elsevier}
}

@article{mcintosh1978effect,
  title={The effect of cholesterol on the structure of phosphatidylcholine bilayers},
  author={McIntosh, Thomas J},
  journal={Biochimica et Biophysica Acta (BBA)-Biomembranes},
  volume={513},
  number={1},
  pages={43--58},
  year={1978},
  publisher={Elsevier}
}

@article{fromherz1986discoid,
  title={From discoid micelles to spherical vesicles. The concept of edge activity},
  author={Fromherz, Peter and R{\"o}cker, Carlheinz and R{\"u}ppel, Diether},
  journal={Faraday Discussions of the Chemical Society},
  volume={81},
  pages={39--48},
  year={1986},
  publisher={Royal Society of Chemistry}
}

@article{newman2007gene,
  title={Gene therapy progress and prospects: ultrasound for gene transfer},
  author={Newman, CMH and Bettinger, T},
  journal={Gene therapy},
  volume={14},
  number={6},
  pages={465--475},
  year={2007},
  publisher={Nature Publishing Group}
}

@article{leontiadou2004molecular,
  title={Molecular dynamics simulations of hydrophilic pores in lipid bilayers},
  author={Leontiadou, Hari and Mark, Alan E and Marrink, Siewert J},
  journal={Biophysical journal},
  volume={86},
  number={4},
  pages={2156--2164},
  year={2004},
  publisher={Elsevier}
}

@article{jiang2004molecular,
  title={Molecular dynamics simulations of the lipid bilayer edge},
  author={Jiang, Frank Y and Bouret, Yann and Kindt, James T},
  journal={Biophysical journal},
  volume={87},
  number={1},
  pages={182--192},
  year={2004},
  publisher={Elsevier}
}

@article{li2006elevated,
  title={Elevated levels of cholesterol-rich lipid rafts in cancer cells are correlated with apoptosis sensitivity induced by cholesterol-depleting agents},
  author={Li, Ying Chun and Park, Mi Jung and Ye, Sang-Kyu and Kim, Chul-Woo and Kim, Yong-Nyun},
  journal={The American journal of pathology},
  volume={168},
  number={4},
  pages={1107--1118},
  year={2006},
  publisher={Elsevier}
}

@article{merchant2002malignant,
  title={Malignant breast tumor phospholipid profiles using 31P magnetic resonance},
  author={Merchant, Thomas E and Kasimos, John N and Vroom, Thea and de Bree, Elco and Iwata, Jan Lei and de Graaf, Peter W and Glonek, Thomas},
  journal={Cancer letters},
  volume={176},
  number={2},
  pages={159--167},
  year={2002},
  publisher={Elsevier}
}

@article{sterin2004hormone,
  title={Hormone sensitivity is reflected in the phospholipid profiles of breast cancer cell lines},
  author={Sterin, Marina and Cohen, Jack S and Ringel, Israel},
  journal={Breast cancer research and treatment},
  volume={87},
  number={1},
  pages={1--11},
  year={2004},
  publisher={Springer}
}

@article{doria2012lipidomic,
  title={Lipidomic approach to identify patterns in phospholipid profiles and define class differences in mammary epithelial and breast cancer cells},
  author={D{\'o}ria, M Lu{\'\i}sa and Cotrim, Zita and Macedo, B{\'a}rbara and Sim{\~o}es, Cl{\'a}udia and Domingues, Pedro and Helguero, Luisa and Domingues, M Ros{\'a}rio},
  journal={Breast cancer research and treatment},
  volume={133},
  number={2},
  pages={635--648},
  year={2012},
  publisher={Springer}
}

@article{doria2013lipidomic,
  title={Lipidomic analysis of phospholipids from human mammary epithelial and breast cancer cell lines},
  author={D{\'o}ria, M Lu{\'\i}sa and Cotrim, C{\^a}ndida Z and Sim{\~o}es, Cl{\'a}udia and Macedo, B{\'a}rbara and Domingues, Pedro and Domingues, M Ros{\'a}rio and Helguero, Luisa A},
  journal={Journal of cellular physiology},
  volume={228},
  number={2},
  pages={457--468},
  year={2013},
  publisher={Wiley Online Library}
}

@article{patra2008dissecting,
  title={Dissecting lipid raft facilitated cell signaling pathways in cancer},
  author={Patra, Samir Kumar},
  journal={Biochimica et Biophysica Acta (BBA)-Reviews on Cancer},
  volume={1785},
  number={2},
  pages={182--206},
  year={2008},
  publisher={Elsevier}
}

@incollection{levitan2010cholesterol,
  title={Cholesterol and ion channels},
  author={Levitan, Irena and Fang, Yun and Rosenhouse-Dantsker, Avia and Romanenko, Victor},
  booktitle={Cholesterol Binding and Cholesterol Transport Proteins:},
  pages={509--549},
  year={2010},
  publisher={Springer}
}

@article{robinson2019tools,
  title={Tools for understanding nanoscale lipid regulation of ion channels},
  author={Robinson, Carol V and Rohacs, Tibor and Hansen, Scott B},
  journal={Trends in biochemical sciences},
  volume={44},
  number={9},
  pages={795--806},
  year={2019},
  publisher={Elsevier}
}

@article{lomax2013biological,
  title={Biological consequences of radiation-induced DNA damage: relevance to radiotherapy},
  author={Lomax, ME and Folkes, LK and O'neill, P},
  journal={Clinical oncology},
  volume={25},
  number={10},
  pages={578--585},
  year={2013},
  publisher={Elsevier}
}

@book{hall2006radiobiology,
  title={Radiobiology for the Radiologist},
  author={Hall, Eric J and Giaccia, Amato J and others},
  volume={6},
  year={2006},
  publisher={Lippincott Williams \& Wilkins Philadelphia}
}

@article{chapman1973chemical,
  title={Chemical radioprotection and radiosensitization of mammalian cells growing in vitro},
  author={Chapman, JD and Reuvers, AP and Borsa, J and Greenstock, CL},
  journal={Radiation Research},
  volume={56},
  number={2},
  pages={291--306},
  year={1973},
  publisher={Academic Press, Inc.}
}

@article{mikkelsen2003biological,
  title={Biological chemistry of reactive oxygen and nitrogen and radiation-induced signal transduction mechanisms},
  author={Mikkelsen, Ross B and Wardman, Peter},
  journal={Oncogene},
  volume={22},
  number={37},
  pages={5734},
  year={2003},
  publisher={Nature Publishing Group}
}

@article{leach2001ionizing,
  title={Ionizing radiation-induced, mitochondria-dependent generation of reactive oxygen/nitrogen},
  author={Leach, J Kevin and Van Tuyle, Glenn and Lin, Peck-Sun and Schmidt-Ullrich, Rupert and Mikkelsen, Ross B},
  journal={Cancer research},
  volume={61},
  number={10},
  pages={3894--3901},
  year={2001},
  publisher={AACR}
}

@article{gorlach2015calcium,
  title={Calcium and ROS: a mutual interplay},
  author={G{\"o}rlach, Agnes and Bertram, Katharina and Hudecova, Sona and Krizanova, Olga},
  journal={Redox biology},
  volume={6},
  pages={260--271},
  year={2015},
  publisher={Elsevier}
}

@article{w1997modulating,
  title={Modulating Ca2 in radiation-induced apoptosis suppresses DNA fragmentation but does not enhance clonogenic survival},
  author={W. VOEHRINGER, MD STORY, RG O'NEIL and RE MEYN, D},
  journal={International journal of radiation biology},
  volume={71},
  number={3},
  pages={237--243},
  year={1997},
  publisher={Taylor \& Francis}
}

@article{zhao1999mitochondrial,
  title={Mitochondrial and intracellular free-calcium regulation of radiation-induced apoptosis in human leukemic cells},
  author={Zhao, Qing-Li},
  journal={International journal of radiation biology},
  volume={75},
  number={4},
  pages={493--504},
  year={1999},
  publisher={Taylor \& Francis}
}

@article{teshima2000involvement,
  title={Involvement of calcium ion in elevation of mRNA for $\gamma$-glutamylcysteine synthetase ($\gamma$-GCS) induced by low-dose $\gamma$-rays},
  author={Teshima, A. Yamamoto, K. Yamaoka, Y. Honda, S. Honda, T. Sasaki, S. Kojima, K},
  journal={International journal of radiation biology},
  volume={76},
  number={12},
  pages={1631--1639},
  year={2000},
  publisher={Taylor \& Francis}
}

@article{szumiel1990ca2+,
  title={Ca2+ mobilization is related to the lethal effect of X-irradiation in L5178Y cells},
  author={Szumiel, I and Sochanowicz, B and Buraczewska, I},
  journal={International journal of radiation biology},
  volume={58},
  number={1},
  pages={125--131},
  year={1990},
  publisher={Taylor \& Francis}
}

@article{claro2008gamma,
  title={$\gamma$-Radiation induces apoptosis via sarcoplasmatic reticulum in guinea pig ileum smooth muscle cells},
  author={Claro, Sandra and Oshiro, Maria Etsuko Miyamoto and Freymuller, Edna and Katchburian, Eduardo and Kallas, Esper George and Cerri, Paulo Sergio and Ferreira, Alice Teixeira},
  journal={European journal of pharmacology},
  volume={590},
  number={1-3},
  pages={20--28},
  year={2008},
  publisher={Elsevier}
}

@article{chen2013reactive,
  title={Reactive oxygen species and X-Ray disrupted spontaneous [Ca2+] I oscillation in alveolar macrophages},
  author={Chen, Hao and Ye, Hong and Meng, Da-Quan and Cai, Peng-Cheng and Chen, Feng and Zhu, Li-Ping and Tang, Qiu and Long, Zhi-Xiong and Zhou, Qiong and Jin, Yang and others},
  journal={Radiation research},
  volume={179},
  number={4},
  pages={485--492},
  year={2013},
  publisher={The Radiation Research Society}
}

@article{shankar2003generation,
  title={Generation of reactive oxygen species and radiation response in lymphocytes and tumor cells},
  author={Shankar, Bhavani and Kumar, S Santosh and Sainis, KB},
  journal={Radiation research},
  volume={160},
  number={4},
  pages={478--487},
  year={2003}
}

@article{yan2000defective,
  title={Defective radiation signal transduction in ataxia-telangiectasia cells},
  author={Yan, KK Khanna, MF Lavin, J},
  journal={International journal of radiation biology},
  volume={76},
  number={8},
  pages={1025--1035},
  year={2000},
  publisher={Taylor \& Francis}
}

@article{todd1994ionizing,
  title={Ionizing radiation induces a transient increase in cytosolic free [Ca2+] in human epithelial tumor cells},
  author={Todd, Daniel G and Mikkelsen, Ross B},
  journal={Cancer research},
  volume={54},
  number={19},
  pages={5224--5230},
  year={1994},
  publisher={AACR}
}

@article{schmidt1997radiation,
  title={Radiation-induced proliferation of the human A431 squamous carcinoma cells is dependent on EGFR tyrosine phosphorylation},
  author={Schmidt-Ullrich, RK and Mikkelsen, RB and Dent, P etal and Todd, DG and Valerie, K and Kavanagh, BD and Contessa, JN and Rorrer, WK and Chen, PB},
  journal={Oncogene},
  volume={15},
  number={10},
  pages={1191},
  year={1997},
  publisher={Nature Publishing Group}
}

@article{todd1999ionizing,
  title={Ionizing radiation stimulates existing signal transduction pathways involving the activation of epidermal growth factor receptor and ERBB-3, and changes of intracellular calcium in A431 human squamous carcinoma cells},
  author={Todd, DG and Mikkelsen, RB and Rorrer, WK and Valerie, K and Schmidt-Ullrich, RK},
  journal={Journal of Receptors and Signal Transduction},
  volume={19},
  number={6},
  pages={885--908},
  year={1999},
  publisher={Taylor \& Francis}
}

@article{takahashi1999effects,
  title={Effects of intracellular calcium chelator BAPTA-AM on radiation-induced apoptosis regulated by activation of SAPK/JNK and caspase-3 in MOLT-4 cells},
  author={TAKAHASHI, O. INANAMI, M. KUWABARA, K},
  journal={International journal of radiation biology},
  volume={75},
  number={9},
  pages={1099--1105},
  year={1999},
  publisher={Taylor \& Francis}
}

@article{hallahan1994role,
  title={The role of intracellular calcium in the cellular response to ionizing radiation},
  author={Hallahan, Dennis E and Bleakman, David and Virudachalam, Subbulakshmi and Lee, Diana and Grdina, David and Kufe, Donald W and Weichselbaum, Ralph R},
  journal={Radiation research},
  volume={138},
  number={3},
  pages={392--400},
  year={1994},
  publisher={Radiation Research Society}
}

@article{heise2010non,
  title={Non-selective cation channel-mediated Ca2+-entry and activation of Ca2+/calmodulin-dependent kinase II contribute to G2/M cell cycle arrest and survival of irradiated leukemia cells},
  author={Heise, Nicole and Palme, Daniela and Misovic, Milan and Koka, Saisudha and Rudner, Justine and Lang, Florian and Salih, Helmut R and Huber, Stephan M and Henke, Guido},
  journal={Cellular Physiology and Biochemistry},
  volume={26},
  number={4-5},
  pages={597--608},
  year={2010},
  publisher={Karger Publishers}
}

@article{w1997modulating,
  title={Modulating Ca2 in radiation-induced apoptosis suppresses DNA fragmentation but does not enhance clonogenic survival},
  author={W. VOEHRINGER, MD STORY, RG O'NEIL and RE MEYN, D},
  journal={International journal of radiation biology},
  volume={71},
  number={3},
  pages={237--243},
  year={1997},
  publisher={Taylor \& Francis}
}

@article{zhao1999mitochondrial,
  title={Mitochondrial and intracellular free-calcium regulation of radiation-induced apoptosis in human leukemic cells},
  author={Zhao, Qing-Li},
  journal={International journal of radiation biology},
  volume={75},
  number={4},
  pages={493--504},
  year={1999},
  publisher={Taylor \& Francis}
}

@article{claro2008gamma,
  title={$\gamma$-Radiation induces apoptosis via sarcoplasmatic reticulum in guinea pig ileum smooth muscle cells},
  author={Claro, Sandra and Oshiro, Maria Etsuko Miyamoto and Freymuller, Edna and Katchburian, Eduardo and Kallas, Esper George and Cerri, Paulo Sergio and Ferreira, Alice Teixeira},
  journal={European journal of pharmacology},
  volume={590},
  number={1-3},
  pages={20--28},
  year={2008},
  publisher={Elsevier}
}

@article{kuwabara2003induction,
  title={Induction of apoptosis through the activation of SAPK/JNK followed by the expression of death receptor Fas in X-irradiated cells},
  author={Kuwabara, Mikinori and Takahashi, Kenji and Inanami, Osamu},
  journal={Journal of radiation research},
  volume={44},
  number={3},
  pages={203--209},
  year={2003},
  publisher={OUP}
}

@article{kandouz2010gap,
  title={Gap junctions and connexins as therapeutic targets in cancer},
  author={Kandouz, Mustapha and Batist, Gerald},
  journal={Expert opinion on therapeutic targets},
  volume={14},
  number={7},
  pages={681--692},
  year={2010},
  publisher={Taylor \& Francis}
}

@article{grek2014cardiac,
  title={Cardiac to cancer: connecting connexins to clinical opportunity},
  author={Grek, Christina L and Rhett, J Matthew and Ghatnekar, Gautam S},
  journal={FEBS letters},
  volume={588},
  number={8},
  pages={1349--1364},
  year={2014},
  publisher={Elsevier}
}

@article{herve2013gap,
  title={Gap-junction-mediated cell-to-cell communication},
  author={Herv{\'e}, Jean-Claude and Derangeon, Micka{\"e}l},
  journal={Cell and tissue research},
  volume={352},
  number={1},
  pages={21--31},
  year={2013},
  publisher={Springer}
}

@article{herve2013gap,
  title={Gap-junction-mediated cell-to-cell communication},
  author={Herv{\'e}, Jean-Claude and Derangeon, Micka{\"e}l},
  journal={Cell and tissue research},
  volume={352},
  number={1},
  pages={21--31},
  year={2013},
  publisher={Springer}
}

@article{alexander2003transfer,
  title={Transfer of biologically important molecules between cells through gap junction channels},
  author={Alexander, David B and Goldberg, Gary S},
  journal={Current medicinal chemistry},
  volume={10},
  number={19},
  pages={2045--2058},
  year={2003},
  publisher={Bentham Science Publishers}
}

@article{plattner2015ancient,
  title={The ancient roots of calcium signalling evolutionary tree},
  author={Plattner, Helmut and Verkhratsky, Alexei},
  journal={Cell Calcium},
  volume={57},
  number={3},
  pages={123--132},
  year={2015},
  publisher={Elsevier}
}

@article{kazmierczak2013calcium,
  title={Calcium in the early evolution of living systems: a biohistorical approach},
  author={Kazmierczak, J{\'o}zef and Kempe, Stephan and Kremer, Barbara},
  journal={Current Organic Chemistry},
  volume={17},
  number={16},
  pages={1738--1750},
  year={2013},
  publisher={Bentham Science Publishers}
}

@article{verkhratsky2014biology,
  title={Biology of purinergic signalling: its ancient evolutionary roots, its omnipresence and its multiple functional significance},
  author={Verkhratsky, Alexei and Burnstock, Geoffrey},
  journal={Bioessays},
  volume={36},
  number={7},
  pages={697--705},
  year={2014},
  publisher={Wiley Online Library}
}

@article{jaiswal2001calcium,
  title={Calcium—how and why?},
  author={Jaiswal, JK},
  journal={Journal of biosciences},
  volume={26},
  number={3},
  pages={357--363},
  year={2001},
  publisher={Springer}
}

@article{williams2006evolution,
  title={The evolution of calcium biochemistry},
  author={Williams, Robert JP},
  journal={Biochimica et Biophysica Acta (BBA)-Molecular Cell Research},
  volume={1763},
  number={11},
  pages={1139--1146},
  year={2006},
  publisher={Elsevier}
}

@article{morgan2004evolutionary,
  title={Evolutionary perspective on annexin calcium-binding domains},
  author={Morgan, RO and Martin-Almedina, S and Iglesias, JM and Gonzalez-Florez, MI and Fernandez, MP},
  journal={Biochimica et Biophysica Acta (BBA)-Molecular Cell Research},
  volume={1742},
  number={1-3},
  pages={133--140},
  year={2004},
  publisher={Elsevier}
}

@article{haynes2012evolution,
  title={Evolution and functional diversity of the Calcium Binding Proteins (CaBPs)},
  author={Haynes, Lee P and McCue, Hannah V and Burgoyne, Robert D},
  journal={Frontiers in molecular neuroscience},
  volume={5},
  pages={9},
  year={2012},
  publisher={Frontiers}
}

@article{decrock2009connexin,
  title={Connexin-related signaling in cell death: to live or let die?},
  author={Decrock, Elke and Vinken, Mathieu and De Vuyst, Elke and Krysko, DV and D'Herde, Katharina and Vanhaecke, Tamara and Vandenabeele, Peter and Rogiers, Vera and Leybaert, Luc},
  journal={Cell death and differentiation},
  volume={16},
  number={4},
  pages={524},
  year={2009},
  publisher={Nature Publishing Group}
}

@article{vinken2010connexin32,
  title={Connexin32 hemichannels contribute to the apoptotic-to-necrotic transition during Fas-mediated hepatocyte cell death},
  author={Vinken, Mathieu and Decrock, Elke and De Vuyst, Elke and De Bock, Marijke and Vandenbroucke, Roosmarijn E and De Geest, Bruno G and Demeester, Joseph and Sanders, Niek N and Vanhaecke, Tamara and Leybaert, Luc and others},
  journal={Cellular and molecular life sciences},
  volume={67},
  number={6},
  pages={907--918},
  year={2010},
  publisher={Springer}
}

@article{villanelo2017accessing,
  title={Accessing gap-junction channel structure-function relationships through molecular modeling and simulations},
  author={Villanelo, F and Escalona, Y and Pareja-Barrueto, C and Garate, JA and Skerrett, IM and Perez-Acle, T},
  journal={BMC cell biology},
  volume={18},
  number={1},
  pages={5},
  year={2017},
  publisher={BioMed Central}
}

@article{saez2003plasma,
  title={Plasma membrane channels formed by connexins: their regulation and functions},
  author={S{\'a}ez, Juan C and Berthoud, Viviana M and Branes, Maria C and Martinez, Agustin D and Beyer, Eric C},
  journal={Physiological reviews},
  volume={83},
  number={4},
  pages={1359--1400},
  year={2003},
  publisher={American Physiological Society}
}

@article{maeda2009structure,
  title={Structure of the connexin 26 gap junction channel at 3.5 {\AA} resolution},
  author={Maeda, Shoji and Nakagawa, So and Suga, Michihiro and Yamashita, Eiki and Oshima, Atsunori and Fujiyoshi, Yoshinori and Tsukihara, Tomitake},
  journal={Nature},
  volume={458},
  number={7238},
  pages={597},
  year={2009},
  publisher={Nature Publishing Group}
}

@article{bicego2006pathogenetic,
  title={Pathogenetic role of the deafness-related M34T mutation of Cx26},
  author={Bicego, Massimiliano and Beltramello, Martina and Melchionda, Salvatore and Carella, Massimo and Piazza, Valeria and Zelante, Leopoldo and Bukauskas, Feliksas F and Arslan, Edoardo and Cama, Elona and Pantano, Sergio and others},
  journal={Human molecular genetics},
  volume={15},
  number={17},
  pages={2569--2587},
  year={2006},
  publisher={Oxford University Press}
}

@article{pantano2008fully,
  title={A fully atomistic model of the Cx32 connexon},
  author={Pantano, Sergio and Zonta, Francesco and Mammano, Fabio},
  journal={PloS one},
  volume={3},
  number={7},
  pages={e2614},
  year={2008},
  publisher={Public Library of Science}
}

@article{kwon2011molecular,
  title={Molecular dynamics simulations of the Cx26 hemichannel: evaluation of structural models with Brownian dynamics},
  author={Kwon, Taekyung and Harris, Andrew L and Rossi, Angelo and Bargiello, Thaddeus A},
  journal={The Journal of general physiology},
  volume={138},
  number={5},
  pages={475--493},
  year={2011},
  publisher={Rockefeller University Press}
}

@article{kwon2012molecular,
  title={Molecular dynamics simulations of the Cx26 hemichannel: insights into voltage-dependent loop-gating},
  author={Kwon, Taekyung and Roux, Beno{\^\i}t and Jo, Sunhwan and Klauda, Jeffery B and Harris, Andrew L and Bargiello, Thaddeus A},
  journal={Biophysical journal},
  volume={102},
  number={6},
  pages={1341--1351},
  year={2012},
  publisher={Elsevier}
}

@article{zonta2012permeation,
  title={Permeation pathway of homomeric connexin 26 and connexin 30 channels investigated by molecular dynamics},
  author={Zonta, Francesco and Polles, Guido and Zanotti, Giuseppe and Mammano, Fabio},
  journal={Journal of Biomolecular Structure and Dynamics},
  volume={29},
  number={5},
  pages={985--998},
  year={2012},
  publisher={Taylor \& Francis}
}

@article{rodriguez2006translocation,
  title={Translocation of connexin 43 to the inner mitochondrial membrane of cardiomyocytes through the heat shock protein 90--dependent TOM pathway and its importance for cardioprotection},
  author={Rodriguez-Sinovas, Antonio and Boengler, Kerstin and Cabestrero, Alberto and Gres, Petra and Morente, Miriam and Ruiz-Meana, Marisol and Konietzka, Ina and Mir{\'o}, Elisabet and Totzeck, Andreas and Heusch, Gerd and others},
  journal={Circulation research},
  volume={99},
  number={1},
  pages={93--101},
  year={2006},
  publisher={Am Heart Assoc}
}

@article{boengler2005connexin,
  title={Connexin 43 in cardiomyocyte mitochondria and its increase by ischemic preconditioning},
  author={Boengler, Kerstin and Dodoni, Giuliano and Rodriguez-Sinovas, Antonio and Cabestrero, Alberto and Ruiz-Meana, Marisol and Gres, Petra and Konietzka, Ina and Lopez-Iglesias, Carmen and Garcia-Dorado, David and Di Lisa, Fabio and others},
  journal={Cardiovascular research},
  volume={67},
  number={2},
  pages={234--244},
  year={2005},
  publisher={Elsevier Science}
}

@article{goubaeva2007cardiac,
  title={Cardiac mitochondrial connexin 43 regulates apoptosis},
  author={Goubaeva, Farida and Mikami, Maya and Giardina, Sarah and Ding, Bo and Abe, Junichi and Yang, Jay},
  journal={Biochemical and biophysical research communications},
  volume={352},
  number={1},
  pages={97--103},
  year={2007},
  publisher={Elsevier}
}

@article{dang2003carboxy,
  title={The carboxy-tail of connexin-43 localizes to the nucleus and inhibits cell growth},
  author={Dang, Xitong and Doble, Bradley W and Kardami, Elissavet},
  journal={Molecular and cellular biochemistry},
  volume={242},
  number={1-2},
  pages={35--38},
  year={2003},
  publisher={Springer}
}

@article{chen2016dynamic,
  title={Dynamic changes in protein interaction between AKAP95 and Cx43 during cell cycle progression of A549 cells},
  author={Chen, Xiaoxuan and Kong, Xiangyu and Zhuang, Wenxin and Teng, Bogang and Yu, Xiuyi and Hua, Suhang and Wang, Su and Liang, Fengchao and Ma, Dan and Zhang, Suhui and others},
  journal={Scientific reports},
  volume={6},
  pages={21224},
  year={2016},
  publisher={Nature Publishing Group}
}

@article{ul2008characterization,
  title={Characterization of the internal IRES element of the zebrafish connexin55. 5 reveals functional implication of the polypyrimidine tract binding protein},
  author={Ul-Hussain, Mahboob and Dermietzel, Rolf and Zoidl, Georg},
  journal={BMC molecular biology},
  volume={9},
  number={1},
  pages={92},
  year={2008},
  publisher={BioMed Central}
}

@article{ul2008ires,
  title={IRES-mediated translation of the carboxy-terminal domain of the horizontal cell specific connexin Cx55. 5 in vivo and in vitro},
  author={Ul-Hussain, Mahboob and Zoidl, Georg and Klooster, Jan and Kamermans, Maarten and Dermietzel, Rolf},
  journal={BMC molecular biology},
  volume={9},
  number={1},
  pages={52},
  year={2008},
  publisher={BioMed Central}
}

@article{joshi2007evidence,
  title={Evidence for the presence of a free C-terminal fragment of cx43 in cultured cells},
  author={Joshi-Mukherjee, Rosy and Coombs, Wanda and Burrer, Christine and de Mora, Isabel Alvarez and Delmar, Mario and Taffet, Steven M},
  journal={Cell communication \& adhesion},
  volume={14},
  number={2-3},
  pages={75--84},
  year={2007},
  publisher={Taylor \& Francis}
}

@article{pinto2017calcium,
  title={Calcium binding and voltage gating in Cx46 hemichannels},
  author={Pinto, Bernardo I and Pupo, Amaury and Garc{\'\i}a, Isaac E and Mena-Ulecia, Karel and Mart{\'\i}nez, Agust{\'\i}n D and Latorre, Ram{\'o}n and Gonzalez, Carlos},
  journal={Scientific reports},
  volume={7},
  number={1},
  pages={15851},
  year={2017},
  publisher={Nature Publishing Group}
}


@article{ebihara2003effect,
  title={Effect of external magnesium and calcium on human connexin46 hemichannels},
  author={Ebihara, Lisa and Liu, Xiaoqin and Pal, Jay D},
  journal={Biophysical journal},
  volume={84},
  number={1},
  pages={277--286},
  year={2003},
  publisher={Elsevier}
}

@article{semenov2015cell,
  title={Cell stimulation and calcium mobilization by picosecond electric pulses},
  author={Semenov, Iurii and Xiao, Shu and Kang, Dongkoo and Schoenbach, Karl H and Pakhomov, Andrei G},
  journal={Bioelectrochemistry},
  volume={105},
  pages={65--71},
  year={2015},
  publisher={Elsevier}
}

@article{vernier2006nanopore,
  title={Nanopore-facilitated, voltage-driven phosphatidylserine translocation in lipid bilayers—in cells and in silico},
  author={Vernier, P Thomas and Ziegler, Matthew J and Sun, Yinghua and Gundersen, Martin A and Tieleman, D Peter},
  journal={Physical Biology},
  volume={3},
  number={4},
  pages={233},
  year={2006},
  publisher={IOP Publishing}
}

@article{neumann1982gene,
  title={Gene transfer into mouse lyoma cells by electroporation in high electric fields.},
  author={Neumann, Eberhard and Schaefer-Ridder, M and Wang, Y and Hofschneider, PhH},
  journal={The EMBO journal},
  volume={1},
  number={7},
  pages={841--845},
  year={1982},
  publisher={Wiley Online Library}
}

@article{kumar1996gap,
  title={The gap junction communication channel},
  author={Kumar, Nalin M and Gilula, Norton B},
  journal={Cell},
  volume={84},
  number={3},
  pages={381--388},
  year={1996},
  publisher={Elsevier}
}

@article{contreras2003gating,
  title={Gating and regulation of connexin 43 (Cx43) hemichannels},
  author={Contreras, Jorge E and S{\'a}ez, Juan C and Bukauskas, Feliksas F and Bennett, Michael VL},
  journal={Proceedings of the National Academy of Sciences},
  volume={100},
  number={20},
  pages={11388--11393},
  year={2003},
  publisher={National Acad Sciences}
}


@article{bennett2003new,
  title={New roles for astrocytes: gap junction hemichannels have something to communicate},
  author={Bennett, Michael VL and Contreras, Jorge E and Bukauskas, Feliksas F and S{\'a}ez, Juan C},
  journal={Trends in neurosciences},
  volume={26},
  number={11},
  pages={610--617},
  year={2003},
  publisher={Elsevier}
}

@article{li1996properties,
  title={Properties and regulation of gap junctional hemichannels in the plasma membranes of cultured cells.},
  author={Li, Haiying and Liu, Tai-Feng and Lazrak, Ahmed and Peracchia, Camillo and Goldberg, Gary S and Lampe, Paul D and Johnson, Ross G},
  journal={The Journal of cell biology},
  volume={134},
  number={4},
  pages={1019--1030},
  year={1996},
  publisher={Rockefeller University Press}
}

@article{stout2002intercellular,
  title={Intercellular calcium signaling in astrocytes via ATP release through connexin hemichannels},
  author={Stout, Charles E and Costantin, James L and Naus, Christian CG and Charles, Andrew C},
  journal={Journal of Biological Chemistry},
  volume={277},
  number={12},
  pages={10482--10488},
  year={2002},
  publisher={ASBMB}
}

@article{zhang2008nanosecond,
  title={Nanosecond pulse electric field (nanopulse): a novel non-ligand agonist for platelet activation},
  author={Zhang, Jue and Blackmore, Peter F and Hargrave, Barbara Y and Xiao, Shu and Beebe, Stephen J and Schoenbach, Karl H},
  journal={Archives of biochemistry and biophysics},
  volume={471},
  number={2},
  pages={240--248},
  year={2008},
  publisher={Elsevier}
}

@article{hu2005simulations,
  title={Simulations of nanopore formation and phosphatidylserine externalization in lipid membranes subjected to a high-intensity, ultrashort electric pulse},
  author={Hu, Qin and Joshi, RP and Schoenbach, KH},
  journal={Physical Review E},
  volume={72},
  number={3},
  pages={031902},
  year={2005},
  publisher={APS}
}

@article{vernier2004nanoelectropulse,
  title={Nanoelectropulse-induced phosphatidylserine translocation},
  author={Vernier, P Thomas and Sun, Yinghua and Marcu, Laura and Craft, Cheryl M and Gundersen, Martin A},
  journal={Biophysical journal},
  volume={86},
  number={6},
  pages={4040--4048},
  year={2004},
  publisher={Elsevier}
}

@article{vernier2004nanosecond,
  title={Nanosecond pulsed electric fields perturb membrane phospholipids in T lymphoblasts},
  author={Vernier, P Thomas and Sun, Yinghua and Marcu, Laura and Craft, Cheryl M and Gundersen, Martin A},
  journal={FEBS letters},
  volume={572},
  number={1-3},
  pages={103--108},
  year={2004},
  publisher={Wiley Online Library}
}

@article{beebe2003nanosecond,
  title={Nanosecond, high-intensity pulsed electric fields induce apoptosis in human cells},
  author={Beebe, Stephen J and Fox, Paula M and Rec, Laura J and Willis, E Lauren K and Schoenbach, Karl H},
  journal={The FASEB journal},
  volume={17},
  number={11},
  pages={1493--1495},
  year={2003},
  publisher={Federation of American Societies for Experimental Biology}
}

@article{semenov2013primary,
  title={Primary pathways of intracellular Ca 2+ mobilization by nanosecond pulsed electric field},
  author={Semenov, Iurii and Xiao, Shu and Pakhomov, Andrei G},
  journal={Biochimica et Biophysica Acta (BBA)-Biomembranes},
  volume={1828},
  number={3},
  pages={981--989},
  year={2013},
  publisher={Elsevier}
}

@article{beebe2013induction,
  title={Induction of cell death mechanisms and apoptosis by nanosecond pulsed electric fields (nsPEFs)},
  author={Beebe, Stephen J and Sain, Nova M and Ren, Wei},
  journal={Cells},
  volume={2},
  number={1},
  pages={136--162},
  year={2013},
  publisher={Multidisciplinary Digital Publishing Institute}
}

@article{beebe2002nanosecond,
  title={Nanosecond pulsed electric field (nsPEF) effects on cells and tissues: apoptosis induction and tumor growth inhibition},
  author={Beebe, Stephen J and Fox, PM and Rec, LJ and Somers, K and Stark, Robert H and Schoenbach, Karl H},
  journal={IEEE Transactions on plasma science},
  volume={30},
  number={1},
  pages={286--292},
  year={2002},
  publisher={IEEE}
}

@article{beebe2003nanosecond,
  title={Nanosecond, high-intensity pulsed electric fields induce apoptosis in human cells},
  author={Beebe, Stephen J and Fox, Paula M and Rec, Laura J and Willis, E Lauren K and Schoenbach, Karl H},
  journal={The FASEB journal},
  volume={17},
  number={11},
  pages={1493--1495},
  year={2003},
  publisher={Federation of American Societies for Experimental Biology}
}

@article{vernier2003ultrashort,
  title={Ultrashort pulsed electric fields induce membrane phospholipid translocation and caspase activation: differential sensitivities of Jurkat T lymphoblasts and rat glioma C6 cells},
  author={Vernier, P Thomas and Li, Aimin and Marcu, Laura and Craft, Cheryl M and Gundersen, Martin A},
  journal={IEEE Transactions on Dielectrics and Electrical Insulation},
  volume={10},
  number={5},
  pages={795--809},
  year={2003},
  publisher={IEEE}
}

@article{decrock2009connexin,
  title={Connexin-related signaling in cell death: to live or let die?},
  author={Decrock, Elke and Vinken, Mathieu and De Vuyst, Elke and Krysko, DV and D'Herde, Katharina and Vanhaecke, Tamara and Vandenabeele, Peter and Rogiers, Vera and Leybaert, Luc},
  journal={Cell death and differentiation},
  volume={16},
  number={4},
  pages={524},
  year={2009},
  publisher={Nature Publishing Group}
}

@article{vinken2006connexins,
  title={Connexins and their channels in cell growth and cell death},
  author={Vinken, Mathieu and Vanhaecke, Tamara and Papeleu, Peggy and Snykers, Sarah and Henkens, Tom and Rogiers, Vera},
  journal={Cellular signalling},
  volume={18},
  number={5},
  pages={592--600},
  year={2006},
  publisher={Elsevier}
}

@article{bruzzone2006structure,
  title={Structure and function of gap junctions in the developing brain},
  author={Bruzzone, Roberto and Dermietzel, Rolf},
  journal={Cell and tissue research},
  volume={326},
  number={2},
  pages={239--248},
  year={2006},
  publisher={Springer}
}

@article{alexander2003transfer,
  title={Transfer of biologically important molecules between cells through gap junction channels},
  author={Alexander, David B and Goldberg, Gary S},
  journal={Current medicinal chemistry},
  volume={10},
  number={19},
  pages={2045--2058},
  year={2003},
  publisher={Bentham Science Publishers}
}

@article{de2005blockade,
  title={Blockade of gap junctions in vivo provides neuroprotection after perinatal global ischemia},
  author={de Pina-Benabou, Mara H and Szostak, Vanessa and Kyrozis, Andreas and Rempe, David and Uziel, Daniela and Urban-Maldonado, Marcia and Benabou, Salomon and Spray, David C and Federoff, Howard J and Stanton, Patric K and others},
  journal={Stroke},
  volume={36},
  number={10},
  pages={2232--2237},
  year={2005},
  publisher={Am Heart Assoc}
}

@article{de2007gap,
  title={Gap junctions are required for NMDA receptor--dependent cell death in developing neurons},
  author={de Rivero Vaccari, Juan Carlos and Corriveau, Roderick A and Belousov, Andrei B},
  journal={Journal of neurophysiology},
  volume={98},
  number={5},
  pages={2878--2886},
  year={2007},
  publisher={American Physiological Society}
}

@article{frank2005single,
  title={Single-cell microinjection of cytochrome c can result in gap junction--mediated apoptotic cell death of bystander cells in head and neck cancer},
  author={Frank, Douglas K and Szymkowiak, Bozena and Josifovska-Chopra, Olgica and Nakashima, Torahiko and Kinnally, Kathleen W},
  journal={Head \& Neck: Journal for the Sciences and Specialties of the Head and Neck},
  volume={27},
  number={9},
  pages={794--800},
  year={2005},
  publisher={Wiley Online Library}
}

@article{decrock2009connexin,
  title={Connexin 43 hemichannels contribute to the propagation of apoptotic cell death in a rat C6 glioma cell model},
  author={Decrock, Elke and De Vuyst, Elke and Vinken, Mathieu and Van Moorhem, Marijke and Vranckx, Katleen and Wang, Nan and Van Laeken, Laura and De Bock, Marijke and D'Herde, Katharina and Lai, CP and others},
  journal={Cell death and differentiation},
  volume={16},
  number={1},
  pages={151},
  year={2009},
  publisher={Nature Publishing Group}
}

@article{mir1991electrochemotherapy,
  title={Electrochemotherapy potentiation of antitumour effect of bleomycin by local electric pulses},
  author={Mir, Lluis M and Orlowski, St{\'e}phane and Belehradek Jr, Jean and Paoletti, Claude},
  journal={European Journal of Cancer and Clinical Oncology},
  volume={27},
  number={1},
  pages={68--72},
  year={1991},
  publisher={Elsevier}
}

@article{servsa1995antitumor,
  title={Antitumor effectiveness of electrochemotherapy with cis-diamminedichloroplatinum (II) in mice},
  author={Ser{\v{s}}a, Gregor and {\v{C}}ema{\v{z}}ar, Maja and Miklav{\v{c}}i{\v{c}}, Damijan},
  journal={Cancer research},
  volume={55},
  number={15},
  pages={3450--3455},
  year={1995},
  publisher={AACR}
}

@article{davalos2005tissue,
  title={Tissue ablation with irreversible electroporation},
  author={Davalos, Rafael V and Mir, LM and Rubinsky, B},
  journal={Annals of biomedical engineering},
  volume={33},
  number={2},
  pages={223},
  year={2005},
  publisher={Springer}
}

@article{davalos2005tissue,
  title={Tissue ablation with irreversible electroporation},
  author={Davalos, Rafael V and Mir, LM and Rubinsky, B},
  journal={Annals of biomedical engineering},
  volume={33},
  number={2},
  pages={223},
  year={2005},
  publisher={Springer}
}

@article{ouyang2012programmed,
  title={Programmed cell death pathways in cancer: a review of apoptosis, autophagy and programmed necrosis},
  author={Ouyang, L and Shi, Z and Zhao, S and Wang, F-T and Zhou, T-T and Liu, B and Bao, J-K},
  journal={Cell proliferation},
  volume={45},
  number={6},
  pages={487--498},
  year={2012},
  publisher={Wiley Online Library}
}

@article{salido2009apoptosis,
  title={Apoptosis; involvement of oxidative stress and intracellular CA 2+ homeostasis},
  author={Salido, Gines Maria and Rosado, Juan Antonio},
  journal={Spain: Dept of physiology. Universty of Extremadure},
  pages={229--35},
  year={2009},
  publisher={Springer}
}

@inproceedings{stacey2002increased,
  title={Increased cell killing and DNA damage in cells exposed to ultra-short pulsed electric fields},
  author={Stacey, M and Stickley, J and Fox, P and O'Donnell, C and Schoenbach, K and Beebe, S and Buescher, S},
  booktitle={Electrical Insulation and Dielectric Phenomena, 2002 Annual Report Conference on},
  pages={79--82},
  year={2002},
  organization={IEEE}
}

@article{beebe2002nanosecond,
  title={Nanosecond pulsed electric field (nsPEF) effects on cells and tissues: apoptosis induction and tumor growth inhibition},
  author={Beebe, Stephen J and Fox, PM and Rec, LJ and Somers, K and Stark, Robert H and Schoenbach, Karl H},
  journal={IEEE Transactions on plasma science},
  volume={30},
  number={1},
  pages={286--292},
  year={2002},
  publisher={IEEE}
}

@article{chen2012long,
  title={Long term survival of mice with hepatocellular carcinoma after pulse power ablation with nanosecond pulsed electric fields},
  author={Chen, Xinhua and Zhuang, Jie and Kolb, Juergen F and Schoenbach, Karl H and Beebe, Stephen J},
  journal={Technology in cancer research \& treatment},
  volume={11},
  number={1},
  pages={83--93},
  year={2012},
  publisher={SAGE Publications Sage CA: Los Angeles, CA}
}

@article{nuccitelli2013nanoelectroablation,
  title={Nanoelectroablation of human pancreatic carcinoma in a murine xenograft model without recurrence},
  author={Nuccitelli, Richard and Huynh, Joanne and Lui, Kaying and Wood, Ryan and Kreis, Mark and Athos, Brian and Nuccitelli, Pamela},
  journal={International journal of cancer},
  volume={132},
  number={8},
  pages={1933--1939},
  year={2013},
  publisher={Wiley Online Library}
}

@article{fulda2010cellular,
  title={Cellular stress responses: cell survival and cell death},
  author={Fulda, Simone and Gorman, Adrienne M and Hori, Osamu and Samali, Afshin},
  journal={International journal of cell biology},
  volume={2010},
  year={2010},
  publisher={Hindawi}
}

@article{craviso2010nanosecond,
  title={Nanosecond electric pulses: a novel stimulus for triggering Ca 2+ influx into chromaffin cells via voltage-gated Ca 2+ channels},
  author={Craviso, Gale L and Choe, Sophie and Chatterjee, Paroma and Chatterjee, Indira and Vernier, P Thomas},
  journal={Cellular and molecular neurobiology},
  volume={30},
  number={8},
  pages={1259--1265},
  year={2010},
  publisher={Springer}
}

@article{semenov2015cell,
  title={Cell stimulation and calcium mobilization by picosecond electric pulses},
  author={Semenov, Iurii and Xiao, Shu and Kang, Dongkoo and Schoenbach, Karl H and Pakhomov, Andrei G},
  journal={Bioelectrochemistry},
  volume={105},
  pages={65--71},
  year={2015},
  publisher={Elsevier}
}

@article{molitor1999voltage,
  title={Voltage-gated Ca2+ conductances in acutely isolated guinea pig dorsal cochlear nucleus neurons},
  author={Molitor, Scott C and Manis, Paul B},
  journal={Journal of neurophysiology},
  volume={81},
  number={3},
  pages={985--998},
  year={1999},
  publisher={American Physiological Society Bethesda, MD}
}

@book{hille2001ion,
  title={Ion channels of excitable membranes},
  author={Hille, Bertil and others},
  volume={507},
  year={2001},
  publisher={Sinauer Sunderland, MA}
}

@article{vernier2006nanoelectropulse,
  title={Nanoelectropulse-driven membrane perturbation and small molecule permeabilization},
  author={Vernier, P Thomas and Sun, Yinghua and Gundersen, Martin A},
  journal={BMC cell biology},
  volume={7},
  number={1},
  pages={37},
  year={2006},
  publisher={BioMed Central}
}

@article{pakhomov2009lipid,
  title={Lipid nanopores can form a stable, ion channel-like conduction pathway in cell membrane},
  author={Pakhomov, Andrei G and Bowman, Angela M and Ibey, Bennett L and Andre, Franck M and Pakhomova, Olga N and Schoenbach, Karl H},
  journal={Biochemical and biophysical research communications},
  volume={385},
  number={2},
  pages={181--186},
  year={2009},
  publisher={Elsevier}
}

@article{steuer2016transient,
  title={Transient suppression of gap junctional intercellular communication after exposure to 100-nanosecond pulsed electric fields},
  author={Steuer, Anna and Schmidt, Anke and Laboh{\'a}, Petra and Babica, Pavel and Kolb, Juergen F},
  journal={Bioelectrochemistry},
  volume={112},
  pages={33--46},
  year={2016},
  publisher={Elsevier}
}

@inproceedings{steuer2013changes,
  title={Changes in gap junction-mediated intercellular communication in a cell-monolayer after the exposure to nanosecond pulsed electric fields},
  author={Steuer, A and Zhuang, J and Daeschlein, G and Kolb, JF},
  booktitle={2013 19th IEEE Pulsed Power Conference (PPC)},
  pages={1--5},
  year={2013},
  organization={IEEE}
}

@inproceedings{steuer2016effects,
  title={Effects of Nanosecond Pulsed Electric Fields on Cell-Cell Communication in a Monolayer},
  author={Steuer, A and Schmidt, A and Babica, P and Kolb, JF},
  booktitle={1st World Congress on Electroporation and Pulsed Electric Fields in Biology, Medicine and Food \& Environmental Technologies},
  pages={192--195},
  year={2016},
  organization={Springer}
}

@article{parashar1998rotavirus,
  title={Rotavirus.},
  author={Parashar, Umesh D and Bresee, Joseph S and Gentsch, Jon R and Glass, Roger I},
  journal={Emerging infectious diseases},
  volume={4},
  number={4},
  pages={561},
  year={1998},
  publisher={Centers for Disease Control and Prevention}
}

@article{shepard2005global,
  title={Global epidemiology of hepatitis C virus infection},
  author={Shepard, Colin W and Finelli, Lyn and Alter, Miriam J},
  journal={The Lancet infectious diseases},
  volume={5},
  number={9},
  pages={558--567},
  year={2005},
  publisher={Elsevier}
}

@article{nava2004rotavirus,
  title={The rotavirus surface protein VP8 modulates the gate and fence function of tight junctions in epithelial cells},
  author={Nava, Porfirio and L{\'o}pez, Susana and Arias, Carlos F and Islas, Socorro and Gonz{\'a}lez-Mariscal, Lorenza},
  journal={Journal of cell science},
  volume={117},
  number={23},
  pages={5509--5519},
  year={2004},
  publisher={The Company of Biologists Ltd}
}

@article{lopez2004multistep,
  title={Multistep entry of rotavirus into cells: a Versaillesque dance},
  author={L{\'o}pez, Susana and Arias, Carlos F},
  journal={Trends in microbiology},
  volume={12},
  number={6},
  pages={271--278},
  year={2004},
  publisher={Elsevier}
}

@article{zhu2014hepatitis,
  title={How hepatitis C virus invades hepatocytes: the mystery of viral entry},
  author={Zhu, Yong-Zhe and Qian, Xi-Jing and Zhao, Ping and Qi, Zhong-Tian},
  journal={World journal of gastroenterology: WJG},
  volume={20},
  number={13},
  pages={3457},
  year={2014},
  publisher={Baishideng Publishing Group Inc}
}

@article{morikawa2007roles,
  title={The roles of CD81 and glycosaminoglycans in the adsorption and uptake of infectious HCV particles},
  author={Morikawa, Kenichi and Zhao, Zijiang and Date, Tomoko and Miyamoto, Michiko and Murayama, Asako and Akazawa, Daisuke and Tanabe, Junichi and Sone, Saburo and Wakita, Takaji},
  journal={Journal of medical virology},
  volume={79},
  number={6},
  pages={714--723},
  year={2007},
  publisher={Wiley Online Library}
}

@article{schiffman2007human,
  title={Human papillomavirus and cervical cancer},
  author={Schiffman, Mark and Castle, Philip E and Jeronimo, Jose and Rodriguez, Ana C and Wacholder, Sholom},
  journal={The Lancet},
  volume={370},
  number={9590},
  pages={890--907},
  year={2007},
  publisher={Elsevier}
}

@article{herfs2011mucosal,
  title={Mucosal junctions: open doors to HPV and HIV infections?},
  author={Herfs, Michael and Hubert, Pascale and Moutschen, Michel and Delvenne, Philippe},
  journal={Trends in microbiology},
  volume={19},
  number={3},
  pages={114--120},
  year={2011},
  publisher={Elsevier}
}

@article{cunniffe2012expression,
  title={Expression of tight and adherens junction proteins in cervical neoplasia},
  author={Cunniffe, C and Ryan, F and Lambkin, H and Brankin, B},
  journal={British journal of biomedical science},
  volume={69},
  number={4},
  pages={147--153},
  year={2012},
  publisher={Taylor \& Francis}
}

@article{girard2006review,
  title={A review of vaccine research and development: the human immunodeficiency virus (HIV)},
  author={Girard, Marc P and Osmanov, Saladin K and Kieny, Marie Paule},
  journal={Vaccine},
  volume={24},
  number={19},
  pages={4062--4081},
  year={2006},
  publisher={Elsevier}
}

@article{veenstra2017mechanisms,
  title={Mechanisms of CNS viral seeding by HIV+ CD14+ CD16+ monocytes: establishment and reseeding of viral reservoirs contributing to HIV-associated neurocognitive disorders},
  author={Veenstra, Mike and Le{\'o}n-Rivera, Rosiris and Li, Ming and Gama, Lucio and Clements, Janice E and Berman, Joan W},
  journal={MBio},
  volume={8},
  number={5},
  year={2017},
  publisher={Am Soc Microbiol}
}

@article{eugenin2011human,
  title={Human immunodeficiency virus infection of human astrocytes disrupts blood--brain barrier integrity by a gap junction-dependent mechanism},
  author={Eugenin, Eliseo A and Clements, Janice E and Zink, M Christine and Berman, Joan W},
  journal={Journal of Neuroscience},
  volume={31},
  number={26},
  pages={9456--9465},
  year={2011},
  publisher={Soc Neuroscience}
}

@article{chen2018exopolysaccharides,
  title={Exopolysaccharides from a Codonopsis pilosula endophyte activate macrophages and inhibit cancer cell proliferation and migration},
  author={Chen, Min and Li, Yuanyuan and Liu, Zhu and Qu, Yajun and Zhang, Huajie and Li, Dengwen and Zhou, Jun and Xie, Songbo and Liu, Min},
  journal={Thoracic cancer},
  volume={9},
  number={5},
  pages={630--639},
  year={2018},
  publisher={Wiley Online Library}
}

@article{luo2014end,
  title={End-binding protein 1 stimulates paclitaxel sensitivity in breast cancer by promoting its actions toward microtubule assembly and stability},
  author={Luo, Youguang and Li, Dengwen and Ran, Jie and Yan, Bing and Chen, Jie and Dong, Xin and Liu, Zhu and Liu, Ruming and Zhou, Jun and Liu, Min},
  journal={Protein \& cell},
  volume={5},
  number={6},
  pages={469--479},
  year={2014},
  publisher={Springer}
}

@article{malik2017connexin43,
  title={Connexin43 containing gap junction channels facilitate HIV bystander toxicity: implications in neuroHIV},
  author={Malik, Shaily and Theis, Martin and Eugenin, Eliseo A},
  journal={Frontiers in molecular neuroscience},
  volume={10},
  pages={404},
  year={2017},
  publisher={Frontiers}
}

@article{tan2014hiv,
  title={HIV-1 impairs human retinal pigment epithelial barrier function: possible association with the pathogenesis of HIV-associated retinopathy},
  author={Tan, Suiyi and Duan, Heng and Xun, Tianrong and Ci, Wei and Qiu, Jiayin and Yu, Fei and Zhao, Xuyan and Wu, Linxuan and Li, Lin and Lu, Lu and others},
  journal={Laboratory Investigation},
  volume={94},
  number={7},
  pages={777--787},
  year={2014},
  publisher={Nature Publishing Group}
}

@article{runkle2013tight,
  title={Tight junction proteins: from barrier to tumorigenesis},
  author={Runkle, E Aaron and Mu, David},
  journal={Cancer letters},
  volume={337},
  number={1},
  pages={41--48},
  year={2013},
  publisher={Elsevier}
}

@article{ran2019targeted,
  title={Targeted inhibition of histone deacetylase 6 in inflammatory diseases},
  author={Ran, Jie and Zhou, Jun},
  journal={Thoracic cancer},
  volume={10},
  number={3},
  pages={405--412},
  year={2019},
  publisher={Wiley Online Library}
}

@article{sufiawati2014hiv,
  title={HIV-associated disruption of tight and adherens junctions of oral epithelial cells facilitates HSV-1 infection and spread},
  author={Sufiawati, Irna and Tugizov, Sharof M},
  journal={PloS one},
  volume={9},
  number={2},
  pages={e88803},
  year={2014},
  publisher={Public Library of Science}
}

@article{liu2013hiv,
  title={HIV Infection in gastric epithelial cells},
  author={Liu, Rui and Huang, Lei and Li, Jingyi and Zhou, Xianzhi and Zhang, Haiyuan and Zhang, Tao and Lei, Yunlong and Wang, Kui and Xie, Na and Zheng, Yongtang and others},
  journal={The Journal of infectious diseases},
  volume={208},
  number={8},
  pages={1221--1230},
  year={2013},
  publisher={Oxford University Press}
}

@article{epple2012hiv,
  title={HIV infection and the intestinal mucosal barrier},
  author={Epple, Hans-J{\"o}rg and Zeitz, Martin},
  journal={Annals of the New York Academy of Sciences},
  volume={1258},
  number={1},
  pages={19--24},
  year={2012},
  publisher={Wiley Online Library}
}

@article{hill2014emerging,
  title={Emerging roles of pericytes in the regulation of the neurovascular unit in health and disease},
  author={Hill, Jeremy and Rom, Slava and Ramirez, Servio H and Persidsky, Yuri},
  journal={Journal of Neuroimmune Pharmacology},
  volume={9},
  number={5},
  pages={591--605},
  year={2014},
  publisher={Springer}
}

@article{cho2017hiv,
  title={HIV alters gap junction-mediated intercellular communication in human brain pericytes},
  author={Cho, Hyung Joon and Kuo, Alyce Mei-Shiuan and Bertrand, Luc and Toborek, Michal},
  journal={Frontiers in molecular neuroscience},
  volume={10},
  pages={410},
  year={2017},
  publisher={Frontiers}
}

@article{rossi2019mechanisms,
  title={Mechanisms and immunogenicity of nsPEF-induced cell death in B16F10 melanoma tumors},
  author={Rossi, Alessandra and Pakhomova, Olga N and Pakhomov, Andrei G and Weygandt, Samantha and Bulysheva, Anna A and Murray, Len E and Mollica, Peter A and Muratori, Claudia},
  journal={Scientific reports},
  volume={9},
  number={1},
  pages={1--14},
  year={2019},
  publisher={Nature Publishing Group}
}

@article{chen2014protective,
  title={A protective effect after clearance of orthotopic rat hepatocellular carcinoma by nanosecond pulsed electric fields},
  author={Chen, Ru and Sain, Nova M and Harlow, K Tyler and Chen, Yeong-Jer and Shires, Peter K and Heller, Richard and Beebe, Stephen J},
  journal={European Journal of Cancer},
  volume={50},
  number={15},
  pages={2705--2713},
  year={2014},
  publisher={Elsevier}
}

@article{guo2018nano,
  title={Nano-pulse stimulation induces potent immune responses, eradicating local breast cancer while reducing distant metastases},
  author={Guo, Siqi and Jing, Yu and Burcus, Niculina I and Lassiter, Brittany P and Tanaz, Royena and Heller, Richard and Beebe, Stephen J},
  journal={International journal of cancer},
  volume={142},
  number={3},
  pages={629--640},
  year={2018},
  publisher={Wiley Online Library}
}

@article{skeate2018nano,
  title={Nano-Pulse Stimulation induces immunogenic cell death in human papillomavirus-transformed tumors and initiates an adaptive immune response},
  author={Skeate, Joseph G and Da Silva, Diane M and Chavez-Juan, Elena and Anand, Snjezana and Nuccitelli, Richard and Kast, W Martin},
  journal={PloS one},
  volume={13},
  number={1},
  pages={e0191311},
  year={2018},
  publisher={Public Library of Science San Francisco, CA USA}
}

@article{nuccitelli2015nanoelectroablation,
  title={Nanoelectroablation of murine tumors triggers a CD8-dependent inhibition of secondary tumor growth},
  author={Nuccitelli, Richard and Berridge, Jon Casey and Mallon, Zachary and Kreis, Mark and Athos, Brian and Nuccitelli, Pamela},
  journal={PLoS one},
  volume={10},
  number={7},
  pages={e0134364},
  year={2015},
  publisher={Public Library of Science}
}

@article{nuccitelli2012non,
  title={Non-thermal nanoelectroablation of UV-induced murine melanomas stimulates an immune response},
  author={Nuccitelli, Richard and Tran, Kevin and Lui, Kaying and Huynh, Joanne and Athos, Brian and Kreis, Mark and Nuccitelli, Pamela and De Fabo, Edward C},
  journal={Pigment cell \& melanoma research},
  volume={25},
  number={5},
  pages={618--629},
  year={2012},
  publisher={Wiley Online Library}
}
@article{nuccitelli2017nano,
  title={Nano-Pulse Stimulation is a physical modality that can trigger immunogenic tumor cell death},
  author={Nuccitelli, Richard and McDaniel, Amanda and Anand, Snjezana and Cha, John and Mallon, Zachary and Berridge, Jon Casey and Uecker, Darrin},
  journal={Journal for ImmunoTherapy of Cancer},
  volume={5},
  number={1},
  pages={1--13},
  year={2017},
  publisher={BioMed Central}
}

@article{stacey2003differential,
  title={Differential effects in cells exposed to ultra-short, high intensity electric fields: cell survival, DNA damage, and cell cycle analysis},
  author={Stacey, M and Stickley, J and Fox, P and Statler, V and Schoenbach, K and Beebe, SJ and Buescher, S},
  journal={Mutation Research/Genetic Toxicology and Environmental Mutagenesis},
  volume={542},
  number={1-2},
  pages={65--75},
  year={2003},
  publisher={Elsevier}
}

@article{beebe2002nanosecond,
  title={Nanosecond pulsed electric field (nsPEF) effects on cells and tissues: apoptosis induction and tumor growth inhibition},
  author={Beebe, Stephen J and Fox, PM and Rec, LJ and Somers, K and Stark, Robert H and Schoenbach, Karl H},
  journal={IEEE Transactions on plasma science},
  volume={30},
  number={1},
  pages={286--292},
  year={2002},
  publisher={IEEE}
}

@inproceedings{beebe2001nanosecond,
  title={Nanosecond pulsed electric field (nsPEF) effects on cells and tissues: apoptosis induction and tumor growth inhibition},
  author={Beebe, Stephen J and Fox, PM and Rec, LJ and Somers, K and Stark, RH and Schoenbach, KH},
  booktitle={PPPS-2001 Pulsed Power Plasma Science 2001. 28th IEEE International Conference on Plasma Science and 13th IEEE International Pulsed Power Conference. Digest of Papers (Cat. No. 01CH37251)},
  volume={1},
  pages={211--215},
  year={2001},
  organization={IEEE}
}

@inproceedings{stacey2002increased,
  title={Increased cell killing and DNA damage in cells exposed to ultra-short pulsed electric fields},
  author={Stacey, M and Stickley, J and Fox, P and O'Donnell, C and Schoenbach, K and Beebe, S and Buescher, S},
  booktitle={Annual Report Conference on Electrical Insulation and Dielectric Phenomena},
  pages={79--82},
  year={2002},
  organization={IEEE}
}

@inproceedings{kim2003apoptosis,
  title={Apoptosis by direct electric field (DEF) and nanosecond pulsed electric field (nsPEF) in tumor cells and tumor tissues},
  author={Kim, HB and Ahn, Saeyoung and Sim, SB},
  booktitle={The 30th International Conference on Plasma Science, 2003. ICOPS 2003. IEEE Conference Record-Abstracts.},
  pages={436},
  year={2003},
  organization={IEEE}
}

@article{romeo2011dna,
  title={DNA electrophoretic migration patterns change after exposure of Jurkat cells to a single intense nanosecond electric pulse},
  author={Romeo, Stefania and Zeni, Luigi and Sarti, Maurizio and Sannino, Anna and Scarf{\`\i}, Maria Rosaria and Vernier, P Thomas and Zeni, Olga},
  journal={PLoS One},
  volume={6},
  number={12},
  pages={e28419},
  year={2011},
  publisher={Public Library of Science}
}

@article{white2011plasma,
  title={Plasma membrane charging of Jurkat cells by nanosecond pulsed electric fields},
  author={White, Jody A and Pliquett, Uwe and Blackmore, Peter F and Joshi, Ravindra P and Schoenbach, Karl H and Kolb, Juergen F},
  journal={European Biophysics Journal},
  volume={40},
  number={8},
  pages={947--957},
  year={2011},
  publisher={Springer}
}

@article{chen2004leukemic,
  title={Leukemic cell intracellular responses to nanosecond electric fields},
  author={Chen, Nianyong and Schoenbach, Karl H and Kolb, Juergen F and Swanson, R James and Garner, Allen L and Yang, Jing and Joshi, Ravindra P and Beebe, Stephen J},
  journal={Biochemical and biophysical research communications},
  volume={317},
  number={2},
  pages={421--427},
  year={2004},
  publisher={Elsevier}
}

@article{bock1998comet,
  title={Comet assay detects cold repair of UV-A damages in a human B-lymphoblast cell line},
  author={Bock, Claudia and Dittmar, Heike and Gemeinhardt, Helgard and Bauer, Eckhard and Greulich, Karl-Otto},
  journal={Mutation Research/DNA Repair},
  volume={408},
  number={2},
  pages={111--120},
  year={1998},
  publisher={Elsevier}
}

@article{stacey2003differential,
  title={Differential effects in cells exposed to ultra-short, high intensity electric fields: cell survival, DNA damage, and cell cycle analysis},
  author={Stacey, M and Stickley, J and Fox, P and Statler, V and Schoenbach, K and Beebe, SJ and Buescher, S},
  journal={Mutation Research/Genetic Toxicology and Environmental Mutagenesis},
  volume={542},
  number={1-2},
  pages={65--75},
  year={2003},
  publisher={Elsevier}
}

@article{tabocchini2000formation,
  title={Formation and repair of DNA double-strand breaks in $\gamma$-irradiated K562 cells undergoing erythroid differentiation},
  author={Tabocchini, Maria-Antonella and Rothkamm, Kai and Signoretti, Claudia and Risse, Jana and Sapora, Orazio and L{\"o}brich, Markus},
  journal={Mutation Research/DNA Repair},
  volume={461},
  number={1},
  pages={71--82},
  year={2000},
  publisher={Elsevier}
}

@article{beebe2003diverse,
  title={Diverse effects of nanosecond pulsed electric fields on cells and tissues},
  author={Beebe, Stephen J and White, Jody and Blackmore, Peter F and Deng, Yuping and Somers, Kenneth and Schoenbach, Karl H},
  journal={DNA and cell biology},
  volume={22},
  number={12},
  pages={785--796},
  year={2003},
  publisher={Mary Ann Liebert, Inc.}
}

@article{nomura2009intracellular,
  title={Intracellular DNA damage induced by non-thermal, intense narrowband electric fields},
  author={Nomura, Naoyuki and Yano, Masahiko and Katsuki, Sunao and Akiyama, Hidenori and Abe, Keisuke and Abe, Shin-Ichi},
  journal={IEEE Transactions on Dielectrics and Electrical Insulation},
  volume={16},
  number={5},
  pages={1288--1293},
  year={2009},
  publisher={IEEE}
}

@article{sudprasert2006effects,
  title={Effects of low-dose gamma radiation on DNA damage, chromosomal aberration and expression of repair genes in human blood cells},
  author={Sudprasert, Wanwisa and Navasumrit, Panida and Ruchirawat, Mathuros},
  journal={International journal of hygiene and environmental health},
  volume={209},
  number={6},
  pages={503--511},
  year={2006},
  publisher={Elsevier}
}

@article{rothkamm2003evidence,
  title={Evidence for a lack of DNA double-strand break repair in human cells exposed to very low x-ray doses},
  author={Rothkamm, Kai and L{\"o}brich, Markus},
  journal={Proceedings of the National Academy of Sciences},
  volume={100},
  number={9},
  pages={5057--5062},
  year={2003},
  publisher={National Acad Sciences}
}

@article{le2020covid,
  title={The COVID-19 vaccine development landscape},
  author={Le, T Thanh and Andreadakis, Zacharias and Kumar, Arun and Roman, R Gomez and Tollefsen, Stig and Saville, Melanie and Mayhew, Stephen},
  journal={Nat Rev Drug Discov},
  volume={19},
  number={5},
  pages={305--306},
  year={2020}
}

@incollection{@incollection{fehr2015coronaviruses,
  title={Coronaviruses: an overview of their replication and pathogenesis},
  author={Fehr, Anthony R and Perlman, Stanley},
  booktitle={Coronaviruses},
  pages={1--23},
  year={2015},
  publisher={Springer}
},
  title={Coronaviruses: an overview of their replication and pathogenesis},
  author={Fehr, Anthony R and Perlman, Stanley},
  booktitle={Coronaviruses},
  pages={1--23},
  year={2015},
  publisher={Springer}
}

@incollection{fehr2015coronaviruses,
  title={Coronaviruses: an overview of their replication and pathogenesis},
  author={Fehr, Anthony R and Perlman, Stanley},
  booktitle={Coronaviruses},
  pages={1--23},
  year={2015},
  publisher={Springer}
}

@article{velavan2020covid,
  title={The COVID-19 epidemic},
  author={Velavan, Thirumalaisamy P and Meyer, Christian G},
  journal={Tropical medicine \& international health},
  volume={25},
  number={3},
  pages={278},
  year={2020},
  publisher={Wiley-Blackwell}
}

@article{starace2004proton,
  title={A proton pore in a potassium channel voltage sensor reveals a focused electric field},
  author={Starace, Dorine M and Bezanilla, Francisco},
  journal={nature},
  volume={427},
  number={6974},
  pages={548--553},
  year={2004},
  publisher={Nature Publishing Group}
}

@article{asamoah2003fluorometric,
  title={A fluorometric approach to local electric field measurements in a voltage-gated ion channel},
  author={Asamoah, Osei Kwame and Wuskell, Joseph P and Loew, Leslie M and Bezanilla, Francisco},
  journal={neuron},
  volume={37},
  number={1},
  pages={85--98},
  year={2003},
  publisher={Elsevier}
}

@article{allawadhi2020potential,
  title={Potential of electric stimulation for the management of COVID-19},
  author={Allawadhi, Prince and Khurana, Amit and Allwadhi, Sachin and Navik, Uma Shanker and Joshi, Kamaldeep and Banothu, Anil Kumar and Bharani, Kala Kumar},
  journal={Medical Hypotheses},
  volume={144},
  pages={110259},
  year={2020},
  publisher={Elsevier}
}

@article{ren2011apoptosis,
  title={An apoptosis targeted stimulus with nanosecond pulsed electric fields (nsPEFs) in E4 squamous cell carcinoma},
  author={Ren, Wei and Beebe, Stephen J},
  journal={Apoptosis},
  volume={16},
  number={4},
  pages={382--393},
  year={2011},
  publisher={Springer}
}

@inproceedings{beebe2001nanosecond,
  title={Nanosecond pulsed electric field (nsPEF) effects on cells and tissues: apoptosis induction and tumor growth inhibition},
  author={Beebe, Stephen J and Fox, PM and Rec, LJ and Somers, K and Stark, RH and Schoenbach, KH},
  booktitle={PPPS-2001 Pulsed Power Plasma Science 2001. 28th IEEE International Conference on Plasma Science and 13th IEEE International Pulsed Power Conference. Digest of Papers (Cat. No. 01CH37251)},
  volume={1},
  pages={211--215},
  year={2001},
  organization={IEEE}
}

@article{he2017induction,
  title={Induction of apoptosis of liver cancer cells by nanosecond pulsed electric fields (nsPEFs)},
  author={He, Ling and Xiao, Deyou and Feng, Jianguo and Yao, Chenguo and Tang, Liling},
  journal={Medical oncology},
  volume={34},
  number={2},
  pages={24},
  year={2017},
  publisher={Springer}
}

@article{ford2010nanosecond,
  title={Nanosecond pulsed electric fields stimulate apoptosis without release of pro-apoptotic factors from mitochondria in B16f10 melanoma},
  author={Ford, Wentia E and Ren, Wei and Blackmore, Peter F and Schoenbach, Karl H and Beebe, Stephen J},
  journal={Archives of biochemistry and biophysics},
  volume={497},
  number={1-2},
  pages={82--89},
  year={2010},
  publisher={Elsevier}
}

@article{hall2007nanosecond,
  title={Nanosecond pulsed electric fields induce apoptosis in p53-wildtype and p53-null HCT116 colon carcinoma cells},
  author={Hall, Emily H and Schoenbach, Karl H and Beebe, Stephen J},
  journal={Apoptosis},
  volume={12},
  number={9},
  pages={1721--1731},
  year={2007},
  publisher={Springer}
}

@article{chen2010apoptosis,
  title={Apoptosis initiation and angiogenesis inhibition: melanoma targets for nanosecond pulsed electric fields},
  author={Chen, Xinhua and Kolb, Juergen F and Swanson, R James and Schoenbach, Karl H and Beebe, Stephen J},
  journal={Pigment Cell \& Melanoma Research},
  volume={23},
  number={4},
  pages={554--563},
  year={2010},
  publisher={Wiley Online Library}
}

@article{zhou2018nanosecond,
  title={Nanosecond pulsed electric field induces calcium mobilization in osteoblasts},
  author={Zhou, Ping and He, Fei and Han, Yu and Liu, Bin and Wei, Shicheng},
  journal={Bioelectrochemistry},
  volume={124},
  pages={7--12},
  year={2018},
  publisher={Elsevier}
}

@article{carr2018visualisation,
  title={Visualisation of an nsPEF induced calcium wave using the genetically encoded calcium indicator GCaMP in U87 human glioblastoma cells},
  author={Carr, Lynn and Bardet, Sylvia M and Arnaud-Cormos, Delia and Leveque, Philippe and O'Connor, Rodney P},
  journal={Bioelectrochemistry},
  volume={119},
  pages={68--75},
  year={2018},
  publisher={Elsevier}
}

@article{white2004stimulation,
  title={Stimulation of capacitative calcium entry in HL-60 cells by nanosecond pulsed electric fields},
  author={White, Jody A and Blackmore, Peter F and Schoenbach, Karl H and Beebe, Stephen J},
  journal={Journal of Biological Chemistry},
  volume={279},
  number={22},
  pages={22964--22972},
  year={2004},
  publisher={ASBMB}
}

@article{pakhomova2014calcium,
  title={Calcium-mediated pore expansion and cell death following nanoelectroporation},
  author={Pakhomova, Olga N and Gregory, Betsy and Semenov, Iurii and Pakhomov, Andrei G},
  journal={Biochimica et Biophysica Acta (BBA)-Biomembranes},
  volume={1838},
  number={10},
  pages={2547--2554},
  year={2014},
  publisher={Elsevier}
}

@article{elfiky2020sars,
  title={SARS-CoV-2 RNA dependent RNA polymerase (RdRp) targeting: An in silico perspective},
  author={Elfiky, Abdo A},
  journal={Journal of Biomolecular Structure and Dynamics},
  pages={1--9},
  year={2020},
  publisher={Taylor \& Francis}
}


@article{zimmermann1980development,
  title={Development of drug carrier systems: electrical field induced effects in cell membranes},
  author={Zimmermann, U and Vienken, J and Pilwat, G},
  journal={Journal of Electroanalytical Chemistry and Interfacial Electrochemistry},
  volume={116},
  pages={553--574},
  year={1980},
  publisher={Elsevier}
}

@article{escande1988g6raud,
  title={G6raud, MP Rols, MA Dupont, N. Gas and J. Teissi6},
  author={Escande, ML},
  journal={Biochim. Biophys. Acta},
  volume={939},
  pages={247},
  year={1988}
}
@article{kinosita1988electroporation,
  title={Electroporation of cell membrane visualized under a pulsed-laser fluorescence microscope},
  author={Kinosita, Kazuhiko and Ashikawa, Ikuo and Saita, Nobuyuki and Yoshimura, Hideyuki and Itoh, Hiroyasu and Nagayama, Kuniaki and Ikegami, Akira},
  journal={Biophysical journal},
  volume={53},
  number={6},
  pages={1015--1019},
  year={1988},
  publisher={Elsevier}
}

@article{saulis1991kinetics,
  title={Kinetics of pore resealing in cell membranes after electroporation},
  author={Saulis, Gintautas and Venslauskas, Mindaugas Saulius and Naktinis, Jonas},
  journal={Journal of Electroanalytical Chemistry and Interfacial Electrochemistry},
  volume={321},
  number={1},
  pages={1--13},
  year={1991},
  publisher={Elsevier}
}

@article{beebe2015considering,
  title={Considering effects of nanosecond pulsed electric fields on proteins},
  author={Beebe, Stephen J},
  journal={Bioelectrochemistry},
  volume={103},
  pages={52--59},
  year={2015},
  publisher={Elsevier}
}

@article{marracino2013effect,
  title={Effect of high exogenous electric pulses on protein conformation: myoglobin as a case study},
  author={Marracino, Paolo and Apollonio, Francesca and Liberti, Micaela and d’Inzeo, Guglielmo and Amadei, Andrea},
  journal={The Journal of Physical Chemistry B},
  volume={117},
  number={8},
  pages={2273--2279},
  year={2013},
  publisher={ACS Publications}
}
@article{marracino2013technology,
  title={Technology of high-intensity electric-field pulses: a way to control protein unfolding},
  author={Marracino, P and Paffi, A and Reale, R and Liberti, M and d’Inzeo, G and Apollonio, F},
  journal={Journal of Physical Chemistry \& Biophysics},
  volume={3},
  number={02},
  pages={2161--0398},
  year={2013}
}


@article{butkus2020concepts,
  title={Concepts and Capabilities of In-House Built Nanosecond Pulsed Electric Field (nsPEF) Generators for Electroporation: State of Art},
  author={Butkus, Paulius and Murauskas, Ar{\=u}nas and Tolvai{\v{s}}ien{\.e}, Sonata and Novickij, Vitalij},
  journal={Applied Sciences},
  volume={10},
  number={12},
  pages={4244},
  year={2020},
  publisher={Multidisciplinary Digital Publishing Institute}
}

@article{terlau1998structure,
  title={Structure and function of voltage-gated ion channels.},
  author={Terlau, Heinrich and St{\"u}hmer, Walter},
  journal={Die Naturwissenschaften},
  volume={85},
  number={9},
  pages={437--444},
  year={1998}
}

@article{yellen1998moving,
  title={The moving parts of voltage-gated ion channels},
  author={Yellen, Gary},
  journal={Quarterly reviews of biophysics},
  volume={31},
  number={3},
  pages={239--295},
  year={1998},
  publisher={Cambridge University Press}
}

@article{gonzalez2012voltage,
  title={Voltage sensor of ion channels and enzymes},
  author={Gonzalez, Carlos and Contreras, Gustavo F and Peyser, Alexander and Larsson, Peter and Neely, Alan and Latorre, Ram{\'o}n},
  journal={Biophysical reviews},
  volume={4},
  number={1},
  pages={1--15},
  year={2012},
  publisher={Springer}
}

@article{aggarwal1996contribution,
  title={Contribution of the S4 segment to gating charge in the Shaker K+ channel},
  author={Aggarwal, Sanjay Kumar and MacKinnon, Roderick},
  journal={Neuron},
  volume={16},
  number={6},
  pages={1169--1177},
  year={1996},
  publisher={Elsevier}
}

@article{seoh1996voltage,
  title={Voltage-sensing residues in the S2 and S4 segments of the Shaker K+ channel},
  author={Seoh, Sang-Ah and Sigg, Daniel and Papazian, Diane M and Bezanilla, Francisco},
  journal={neuron},
  volume={16},
  number={6},
  pages={1159--1167},
  year={1996},
  publisher={Elsevier}
}

@article{thomas2004analysis,
  title={Analysis of lipid rafts in T cells},
  author={Thomas, Sunil and Preda-Pais, Anca and Casares, Sofia and Brumeanu, Teodor-D},
  journal={Molecular immunology},
  volume={41},
  number={4},
  pages={399--409},
  year={2004},
  publisher={Elsevier}
}

@article{alves2018beyond,
  title={Beyond the},
  author={Alves, Anna and Dias, Reinaldo A and Kagami, Luciano Porto and das Neves, Gustavo Machado and Torres, Fernando Cidade and Eifler-Lima, Vera Lucia and Carvalho, Ivone and de Miranda Silva, Carolina and Kawano, Daniel Fabio},
  journal={Current medicinal chemistry},
  volume={25},
  number={18},
  pages={2082--2104},
  year={2018},
  publisher={Bentham Science Publishers}
}

@article{levental2020lipid,
  title={Lipid rafts come of age},
  author={Levental, Ilya},
  journal={Nature Reviews Molecular Cell Biology},
  volume={21},
  number={8},
  pages={420--420},
  year={2020},
  publisher={Nature Publishing Group}
}

@article{simons1997functional,
  title={Functional rafts in cell membranes},
  author={Simons, Kai and Ikonen, Elina},
  journal={nature},
  volume={387},
  number={6633},
  pages={569--572},
  year={1997},
  publisher={Nature Publishing Group}
}

@article{ramstedt1999interaction,
  title={Interaction of cholesterol with sphingomyelins and acyl-chain-matched phosphatidylcholines: a comparative study of the effect of the chain length},
  author={Ramstedt, Bodil and Slotte, J Peter},
  journal={Biophysical journal},
  volume={76},
  number={2},
  pages={908--915},
  year={1999},
  publisher={Elsevier}
}

@article{ramstedt1999interaction,
  title={Interaction of cholesterol with sphingomyelins and acyl-chain-matched phosphatidylcholines: a comparative study of the effect of the chain length},
  author={Ramstedt, Bodil and Slotte, J Peter},
  journal={Biophysical journal},
  volume={76},
  number={2},
  pages={908--915},
  year={1999},
  publisher={Elsevier}
}

@article{lozano2016dynamic,
  title={Dynamic reorganization and correlation among lipid raft components},
  author={Lozano, Monica M and Hovis, Jennifer S and Moss III, Frank R and Boxer, Steven G},
  journal={Journal of the American Chemical Society},
  volume={138},
  number={31},
  pages={9996--10001},
  year={2016},
  publisher={ACS Publications}
}

@article{simons2004model,
  title={Model systems, lipid rafts, and cell membranes},
  author={Simons, Kai and Vaz, Winchil LC},
  journal={Annu. Rev. Biophys. Biomol. Struct.},
  volume={33},
  pages={269--295},
  year={2004},
  publisher={Annual Reviews}
}

@article{simons1988lipid,
  title={Lipid sorting in epithelial cells},
  author={Simons, Kai and Van Meer, Gerrit},
  journal={Biochemistry},
  volume={27},
  number={17},
  pages={6197--6202},
  year={1988},
  publisher={ACS Publications}
}

@article{anchisi2013cholesterol,
  title={Cholesterol homeostasis: a key to prevent or slow down neurodegeneration},
  author={Anchisi, Laura and Dess{\`\i}, Sandra and Pani, Alessandra and Mandas, Antonella},
  journal={Frontiers in physiology},
  volume={3},
  pages={486},
  year={2013},
  publisher={Frontiers}
}

@article{levental2020lipid,
  title={Lipid rafts: controversies resolved, mysteries remain},
  author={Levental, Ilya and Levental, Kandice R and Heberle, Frederick A},
  journal={Trends in cell biology},
  volume={30},
  number={5},
  pages={341--353},
  year={2020},
  publisher={Elsevier}
}

@article{tulodziecka2016remodeling,
  title={Remodeling of the postsynaptic plasma membrane during neural development},
  author={Tulodziecka, Karolina and Diaz-Rohrer, Barbara B and Farley, Madeline M and Chan, Robin B and Di Paolo, Gilbert and Levental, Kandice R and Waxham, M Neal and Levental, Ilya},
  journal={Molecular biology of the cell},
  volume={27},
  number={22},
  pages={3480--3489},
  year={2016},
  publisher={Am Soc Cell Biol}
}

@article{phillips2009emerging,
  title={Emerging roles for lipids in shaping membrane-protein function},
  author={Phillips, Rob and Ursell, Tristan and Wiggins, Paul and Sens, Pierre},
  journal={Nature},
  volume={459},
  number={7245},
  pages={379--385},
  year={2009},
  publisher={Nature Publishing Group}
}

@article{sachs2006introduction,
  title={Introduction to the membrane protein reviews: the interplay of structure, dynamics, and environment in membrane protein function},
  author={Sachs, Jonathan N and Engelman, Donald M},
  journal={Annu. Rev. Biochem.},
  volume={75},
  pages={707--712},
  year={2006},
  publisher={Annual Reviews}
}

@book{petsko2004protein,
  title={Protein structure and function},
  author={Petsko, Gregory A and Ringe, Dagmar},
  year={2004},
  publisher={New Science Press}
}

@article{andersen2007bilayer,
  title={Bilayer thickness and membrane protein function: an energetic perspective},
  author={Andersen, Olaf S and Koeppe, Roger E},
  journal={Annu. Rev. Biophys. Biomol. Struct.},
  volume={36},
  pages={107--130},
  year={2007},
  publisher={Annual Reviews}
}

@article{evans1985nose,
  title={The nose--hoover thermostat},
  author={Evans, Denis J and Holian, Brad Lee},
  journal={The Journal of chemical physics},
  volume={83},
  number={8},
  pages={4069--4074},
  year={1985},
  publisher={American Institute of Physics}
}

@article{jorgensen1983comparison,
  title={Comparison of simple potential functions for simulating liquid water},
  author={Jorgensen, William L and Chandrasekhar, Jayaraman and Madura, Jeffry D and Impey, Roger W and Klein, Michael L},
  journal={The Journal of chemical physics},
  volume={79},
  number={2},
  pages={926--935},
  year={1983},
  publisher={American Institute of Physics}
}

@article{wu2015structure,
  title={Structure of the voltage-gated calcium channel Cav1. 1 complex},
  author={Wu, Jianping and Yan, Zhen and Li, Zhangqiang and Yan, Chuangye and Lu, Shan and Dong, Mengqiu and Yan, Nieng},
  journal={Science},
  volume={350},
  number={6267},
  year={2015},
  publisher={American Association for the Advancement of Science}
}

@article{likas2003global,
  title={The global k-means clustering algorithm},
  author={Likas, Aristidis and Vlassis, Nikos and Verbeek, Jakob J},
  journal={Pattern recognition},
  volume={36},
  number={2},
  pages={451--461},
  year={2003},
  publisher={Elsevier}
}

@article{agarwal2007effect,
  title={Effect of cell size and shape on single-cell electroporation},
  author={Agarwal, Aparna and Zudans, Imants and Weber, Emily A and Olofsson, Jessica and Orwar, Owe and Weber, Stephen G},
  journal={Analytical chemistry},
  volume={79},
  number={10},
  pages={3589--3596},
  year={2007},
  publisher={ACS Publications}
}
