# Supplementary material for: Exploring the Conformational Changes Induced by Nanosecond Pulsed Electric Fields on the Voltage Sensing Domain of a Ca2+ Channel
Source: Membranes (Basel). 2021 Jun 26;11(7):473. doi: 10.3390/membranes11070473 (PMC8303878; doi:10.3390/membranes11070473)
Supplement: Supplementary file 1 [file membranes-11-00473-s001.zip › Supporting_Information_corrected_Round_3.aux]

\relax 
\providecommand\hyper@newdestlabel[2]{}
\providecommand\HyperFirstAtBeginDocument{\AtBeginDocument}
\HyperFirstAtBeginDocument{\ifx\hyper@anchor\@undefined
\global\let\oldcontentsline\contentsline
\gdef\contentsline#1#2#3#4{\oldcontentsline{#1}{#2}{#3}}
\global\let\oldnewlabel\newlabel
\gdef\newlabel#1#2{\newlabelxx{#1}#2}
\gdef\newlabelxx#1#2#3#4#5#6{\oldnewlabel{#1}{{#2}{#3}}}
\AtEndDocument{\ifx\hyper@anchor\@undefined
\let\contentsline\oldcontentsline
\let\newlabel\oldnewlabel
\fi}
\fi}
\global\let\hyper@last\relax 
\gdef\HyperFirstAtBeginDocument#1{#1}
\providecommand\HyField@AuxAddToFields[1]{}
\providecommand\HyField@AuxAddToCoFields[2]{}
\bibstyle{unsrt}
\citation{hu2005simulations}
\providecommand \oddpage@label [2]{}
\@writefile{toc}{\contentsline {section}{\numberline {1}Theoretical considerations on nsPEF: time and intensity, the key elements}{1}{section.1}\protected@file@percent }
\citation{zimmermann1996electromanipulation}
\citation{muller2001reversible}
\citation{schoenbach2001intracellular,schoenbach1997effect,kolb2006nanosecond,vernier2004nanoelectropulse,schoenbach2009scaling}
\citation{gowrishankar2006microdosimetry,schoenbach2001intracellular,napotnik2016effects}
\citation{agarwal2007effect}
\citation{vernier2003calcium,vernier2004nanoelectropulse}
\citation{kolb2006nanosecond}
\newlabel{voltage}{{1}{2}{Theoretical considerations on nsPEF: time and intensity, the key elements}{equation.1.1}{}}
\newlabel{voltage_membrane}{{2}{2}{Theoretical considerations on nsPEF: time and intensity, the key elements}{equation.1.2}{}}
\newlabel{tiempo_de_carga}{{3}{2}{Theoretical considerations on nsPEF: time and intensity, the key elements}{equation.1.3}{}}
\@writefile{lof}{\contentsline {figure}{\numberline {S1}{\ignorespaces Schematic representation of charges movement inside the cell under the application of an external electric field, and how, once the equilibrium is reached, the electric field inside the cell is nullified\relax }}{3}{figure.caption.1}\protected@file@percent }
\providecommand*\caption@xref[2]{\@setref\relax\@undefined{#1}}
\newlabel{move_charge}{{S1}{3}{Schematic representation of charges movement inside the cell under the application of an external electric field, and how, once the equilibrium is reached, the electric field inside the cell is nullified\relax }{figure.caption.1}{}}
\@writefile{toc}{\contentsline {section}{\numberline {2}Simulation Controls, Boxes without VSDs}{4}{section.2}\protected@file@percent }
\@writefile{lof}{\contentsline {figure}{\numberline {S2}{\ignorespaces Bilayer RMSDs of Box 1 and Box 2 without the VSD. A) Bilayer RMSD as a function of time of Box 1 without an external electric field. B) Bilayer RMSD as a function of time of five replicas of Box 1 under an $\vec  {E}$=0.1 V/nm. C) Bilayer RMSD as a function of time of five replicas of Box 1 under an $\vec  {E}$=0.2 V/nm. D) Bilayer RMSD as a function of time of Box 2 without an external electric field. E) Bilayer RMSD as a function of time of five replicas of Box 2 under an $\vec  {E}$=0.1 V/nm. F) Bilayer RMSD as a function of time of five replicas of Box 2 under an $\vec  {E}$=0.2 V/nm.\relax }}{4}{figure.caption.2}\protected@file@percent }
\newlabel{control_1}{{S2}{4}{Bilayer RMSDs of Box 1 and Box 2 without the VSD. A) Bilayer RMSD as a function of time of Box 1 without an external electric field. B) Bilayer RMSD as a function of time of five replicas of Box 1 under an $\vec {E}$=0.1 V/nm. C) Bilayer RMSD as a function of time of five replicas of Box 1 under an $\vec {E}$=0.2 V/nm. D) Bilayer RMSD as a function of time of Box 2 without an external electric field. E) Bilayer RMSD as a function of time of five replicas of Box 2 under an $\vec {E}$=0.1 V/nm. F) Bilayer RMSD as a function of time of five replicas of Box 2 under an $\vec {E}$=0.2 V/nm.\relax }{figure.caption.2}{}}
\@writefile{lof}{\contentsline {figure}{\numberline {S3}{\ignorespaces Bilayer representation of Box 1 and Box 2 without the VSD. Cholesterol is highlighted in red. A) Bilayer representation of Box 1 without an external electric field. B) Bilayer representation of a representative replica of Box 1 under an $\vec  {E}$=0.1 V/nm. C) Bilayer representation of a representative replica of Box 1 under an $\vec  {E}$=0.2 V/nm D) Bilayer representation of Box 2 without external electric field E) Bilayer representation of a representative replica of Box 2 under an $\vec  {E}$=0.1 V/nm F) Bilayer representation of a representative replica of Box 2 under an $\vec  {E}$=0.2 V/nm.\relax }}{5}{figure.caption.3}\protected@file@percent }
\newlabel{control_2}{{S3}{5}{Bilayer representation of Box 1 and Box 2 without the VSD. Cholesterol is highlighted in red. A) Bilayer representation of Box 1 without an external electric field. B) Bilayer representation of a representative replica of Box 1 under an $\vec {E}$=0.1 V/nm. C) Bilayer representation of a representative replica of Box 1 under an $\vec {E}$=0.2 V/nm D) Bilayer representation of Box 2 without external electric field E) Bilayer representation of a representative replica of Box 2 under an $\vec {E}$=0.1 V/nm F) Bilayer representation of a representative replica of Box 2 under an $\vec {E}$=0.2 V/nm.\relax }{figure.caption.3}{}}
\@writefile{toc}{\contentsline {section}{\numberline {3}Analysis of bilayer rearrangement of Box 1 under an $\vec  {E}$=0.2 V/nm}{6}{section.3}\protected@file@percent }
\@writefile{lof}{\contentsline {figure}{\numberline {S4}{\ignorespaces Snapshots with the membrane and the VSD obtained at intervals of 5 ns of one replica of Box 2 under an $\vec  {E}$=0.2 V/nm for 50 ns. Each frame shows the bilayer/VSD perpendicular to the Y-axis and perpendicular to the Z-axis. The frame at 50 ns shows additionally a frame perpendicular to the X-axis.\relax }}{7}{figure.caption.4}\protected@file@percent }
\newlabel{Additional_frame}{{S4}{7}{Snapshots with the membrane and the VSD obtained at intervals of 5 ns of one replica of Box 2 under an $\vec {E}$=0.2 V/nm for 50 ns. Each frame shows the bilayer/VSD perpendicular to the Y-axis and perpendicular to the Z-axis. The frame at 50 ns shows additionally a frame perpendicular to the X-axis.\relax }{figure.caption.4}{}}
\@writefile{lof}{\contentsline {figure}{\numberline {S5}{\ignorespaces RMSD of the membrane of the same replica analyzed in Figure \ref  {Additional_frame}; Box 2 under an $\vec  {E}$=0.2 V/nm for 50 ns.\relax }}{8}{figure.caption.5}\protected@file@percent }
\newlabel{rmsd_frame}{{S5}{8}{RMSD of the membrane of the same replica analyzed in Figure \ref {Additional_frame}; Box 2 under an $\vec {E}$=0.2 V/nm for 50 ns.\relax }{figure.caption.5}{}}
\@writefile{toc}{\contentsline {section}{\numberline {4}Additional snapshots to follow VSD conformational change of Box 2 under an $\vec  {E}$=0.2 V/nm}{8}{section.4}\protected@file@percent }
\@writefile{lof}{\contentsline {figure}{\numberline {S6}{\ignorespaces Snapshots of VSD at intervals of 5 ns of a representative replica of Box 2 under an $\vec  {E}$=0.2 V/nm. Each snapshot shows the VSD perpendicular to the Y-axis and perpendicular to the Z-axis. The S1 helix is highlighted in yellow, the S2 helix is highlighted in grey, the S3 helix is highlighted in blue and the S4 helix is highlighted in red. The arginines of S4 helix are represented in licorice.\relax }}{9}{figure.caption.6}\protected@file@percent }
\newlabel{vsd_frame}{{S6}{9}{Snapshots of VSD at intervals of 5 ns of a representative replica of Box 2 under an $\vec {E}$=0.2 V/nm. Each snapshot shows the VSD perpendicular to the Y-axis and perpendicular to the Z-axis. The S1 helix is highlighted in yellow, the S2 helix is highlighted in grey, the S3 helix is highlighted in blue and the S4 helix is highlighted in red. The arginines of S4 helix are represented in licorice.\relax }{figure.caption.6}{}}
\@writefile{toc}{\contentsline {section}{\numberline {5}VSD charged amino acid residues}{10}{section.5}\protected@file@percent }
\@writefile{lot}{\contentsline {table}{\numberline {S1}{\ignorespaces Number of charged amino acid residues for each helix and for the rest of the VSD.\relax }}{10}{table.caption.7}\protected@file@percent }
\newlabel{charges}{{S1}{10}{Number of charged amino acid residues for each helix and for the rest of the VSD.\relax }{table.caption.7}{}}
\@writefile{lof}{\contentsline {figure}{\numberline {S7}{\ignorespaces Representation in licorice of the charged amino acid residues in the VSD. In blue the cationic amino acid residues, in red the anionic amino acid residues. The VSD represented in cartoon with the S1 helix is highlighted in transparent yellow, the S2 helix is highlighted in transparent grey, the S3 helix is highlighted in transparent blue, and the S4 helix is highlighted in transparent red.\relax }}{10}{figure.caption.8}\protected@file@percent }
\newlabel{charges_vsd}{{S7}{10}{Representation in licorice of the charged amino acid residues in the VSD. In blue the cationic amino acid residues, in red the anionic amino acid residues. The VSD represented in cartoon with the S1 helix is highlighted in transparent yellow, the S2 helix is highlighted in transparent grey, the S3 helix is highlighted in transparent blue, and the S4 helix is highlighted in transparent red.\relax }{figure.caption.8}{}}
\@writefile{toc}{\contentsline {section}{\numberline {6}Selection of replicas for Clusterization and Free Energies}{11}{section.6}\protected@file@percent }
\@writefile{lof}{\contentsline {figure}{\numberline {S8}{\ignorespaces Cutting line from of the replicas analyzed.\relax }}{13}{figure.caption.10}\protected@file@percent }
\newlabel{derivadas}{{S8}{13}{Cutting line from of the replicas analyzed.\relax }{figure.caption.10}{}}
\@writefile{lof}{\contentsline {figure}{\numberline {S9}{\ignorespaces 3D graph of the resulting clusters formed by clouds of tuples. Cluster 1 in black, cluster 2 in blue, cluster 3 in red and cluster 4 in yellow. Normalized values.\relax }}{14}{figure.caption.11}\protected@file@percent }
\newlabel{cluster}{{S9}{14}{3D graph of the resulting clusters formed by clouds of tuples. Cluster 1 in black, cluster 2 in blue, cluster 3 in red and cluster 4 in yellow. Normalized values.\relax }{figure.caption.11}{}}
\@writefile{toc}{\contentsline {section}{\numberline {7}Elbow method}{14}{section.7}\protected@file@percent }
\bibdata{bibliografia.bib}
\bibcite{hu2005simulations}{1}
\bibcite{zimmermann1996electromanipulation}{2}
\bibcite{muller2001reversible}{3}
\bibcite{schoenbach2001intracellular}{4}
\bibcite{schoenbach1997effect}{5}
\@writefile{lof}{\contentsline {figure}{\numberline {S10}{\ignorespaces Cutting line from of the replicas analyzed. Normalized RMSD.\relax }}{15}{figure.caption.12}\protected@file@percent }
\newlabel{elbow}{{S10}{15}{Cutting line from of the replicas analyzed. Normalized RMSD.\relax }{figure.caption.12}{}}
\bibcite{kolb2006nanosecond}{6}
\bibcite{vernier2004nanoelectropulse}{7}
\bibcite{schoenbach2009scaling}{8}
\bibcite{gowrishankar2006microdosimetry}{9}
\bibcite{napotnik2016effects}{10}
\bibcite{agarwal2007effect}{11}
\bibcite{vernier2003calcium}{12}
