# Supplementary material for: Exploring the Conformational Changes Induced by Nanosecond Pulsed Electric Fields on the Voltage Sensing Domain of a Ca2+ Channel
Source: Membranes (Basel). 2021 Jun 26;11(7):473. doi: 10.3390/membranes11070473 (PMC8303878; doi:10.3390/membranes11070473)
Supplement: Supplementary file 1 [file membranes-11-00473-s001.zip › Supporting_Information_corrected_Round_3.bbl]

\begin{thebibliography}{10}

\bibitem{hu2005simulations}
Qin Hu, RP~Joshi, and KH~Schoenbach.
\newblock Simulations of nanopore formation and phosphatidylserine
  externalization in lipid membranes subjected to a high-intensity, ultrashort
  electric pulse.
\newblock {\em Physical Review E}, 72(3):031902, 2005.

\bibitem{zimmermann1996electromanipulation}
Ulrich Zimmermann and Garry~A Neil.
\newblock {\em Electromanipulation of cells}.
\newblock CRC press, 1996.

\bibitem{muller2001reversible}
KJ~M{\"u}ller, VL~Sukhorukov, and U~Zimmermann.
\newblock Reversible electropermeabilization of mammalian cells by
  high-intensity, ultra-short pulses of submicrosecond duration.
\newblock {\em The Journal of membrane biology}, 184(2):161--170, 2001.

\bibitem{schoenbach2001intracellular}
Karl~H Schoenbach, Stephen~J Beebe, and E~Stephen Buescher.
\newblock Intracellular effect of ultrashort electrical pulses.
\newblock {\em Bioelectromagnetics: Journal of the Bioelectromagnetics Society,
  The Society for Physical Regulation in Biology and Medicine, The European
  Bioelectromagnetics Association}, 22(6):440--448, 2001.

\bibitem{schoenbach1997effect}
Karl~H Schoenbach, Amr Abou-Ghazala, Terry Vithoulkas, Ravmond~W Alden,
  R~Turner, and Stephen Beebe.
\newblock The effect of pulsed electrical fields on biological cells.
\newblock In {\em Digest of Technical Papers. 11th IEEE International Pulsed
  Power Conference (Cat. No. 97CH36127)}, volume~1, pages 73--78. IEEE, 1997.

\bibitem{kolb2006nanosecond}
Juergen~F Kolb, Susumu Kono, and Karl~H Schoenbach.
\newblock Nanosecond pulsed electric field generators for the study of
  subcellular effects.
\newblock {\em Bioelectromagnetics}, 27(3):172--187, 2006.

\bibitem{vernier2004nanoelectropulse}
P~Thomas Vernier, Yinghua Sun, Laura Marcu, Cheryl~M Craft, and Martin~A
  Gundersen.
\newblock Nanoelectropulse-induced phosphatidylserine translocation.
\newblock {\em Biophysical journal}, 86(6):4040--4048, 2004.

\bibitem{schoenbach2009scaling}
Karl~H Schoenbach, Ravindra~P Joshi, Stephen~J Beebe, and Carl~E Baum.
\newblock A scaling law for membrane permeabilization with nanopulses.
\newblock {\em IEEE Transactions on Dielectrics and Electrical Insulation},
  16(5):1224--1235, 2009.

\bibitem{gowrishankar2006microdosimetry}
Thiruvallur~R Gowrishankar, Axel~T Esser, Zlatko Vasilkoski, Kyle~C Smith, and
  James~C Weaver.
\newblock Microdosimetry for conventional and supra-electroporation in cells
  with organelles.
\newblock {\em Biochemical and biophysical research communications},
  341(4):1266--1276, 2006.

\bibitem{napotnik2016effects}
Tina~Batista Napotnik, Matej Reber{\v{s}}ek, P~Thomas Vernier, Barbara Mali,
  and Damijan Miklav{\v{c}}i{\v{c}}.
\newblock Effects of high voltage nanosecond electric pulses on eukaryotic
  cells (in vitro): A systematic review.
\newblock {\em Bioelectrochemistry}, 110:1--12, 2016.

\bibitem{agarwal2007effect}
Aparna Agarwal, Imants Zudans, Emily~A Weber, Jessica Olofsson, Owe Orwar, and
  Stephen~G Weber.
\newblock Effect of cell size and shape on single-cell electroporation.
\newblock {\em Analytical chemistry}, 79(10):3589--3596, 2007.

\bibitem{vernier2003calcium}
P~Thomas Vernier, Yinghua Sun, Laura Marcu, Sarah Salemi, Cheryl~M Craft, and
  Martin~A Gundersen.
\newblock Calcium bursts induced by nanosecond electric pulses.
\newblock {\em Biochemical and biophysical research communications},
  310(2):286--295, 2003.

\end{thebibliography}
