# Supplementary material for: Exploring the Conformational Changes Induced by Nanosecond Pulsed Electric Fields on the Voltage Sensing Domain of a Ca2+ Channel
Source: Membranes (Basel). 2021 Jun 26;11(7):473. doi: 10.3390/membranes11070473 (PMC8303878; doi:10.3390/membranes11070473)
Supplement: Supplementary file 1 [file membranes-11-00473-s001.zip › Supporting_Information_corrected_Round_3.blg]

This is BibTeX, Version 0.99d (TeX Live 2019/Debian)
Capacity: max_strings=200000, hash_size=200000, hash_prime=170003
The top-level auxiliary file: Supporting_Information_corrected_Round_3.aux
The style file: unsrt.bst
Database file #1: bibliografia.bib
Repeated entry---line 2722 of file bibliografia.bib
 : @article{schoenbach2001intracellular
 :                                     ,
I'm skipping whatever remains of this entry
Repeated entry---line 3102 of file bibliografia.bib
 : @article{napotnik2016effects
 :                             ,
I'm skipping whatever remains of this entry
Repeated entry---line 3368 of file bibliografia.bib
 : @article{vernier2003calcium
 :                            ,
I'm skipping whatever remains of this entry
Repeated entry---line 3379 of file bibliografia.bib
 : @article{vernier2004nanoelectropulse
 :                                     ,
I'm skipping whatever remains of this entry
Repeated entry---line 3580 of file bibliografia.bib
 : @article{gowrishankar2006microdosimetry
 :                                        ,
I'm skipping whatever remains of this entry
Repeated entry---line 5518 of file bibliografia.bib
 : @article{hu2005simulations
 :                           ,
I'm skipping whatever remains of this entry
Repeated entry---line 5529 of file bibliografia.bib
 : @article{vernier2004nanoelectropulse
 :                                     ,
I'm skipping whatever remains of this entry
You've used 12 entries,
            1791 wiz_defined-function locations,
            533 strings with 6470 characters,
and the built_in function-call counts, 3300 in all, are:
= -- 290
> -- 177
< -- 2
+ -- 63
- -- 51
* -- 281
:= -- 535
add.period$ -- 37
call.type$ -- 12
change.case$ -- 11
chr.to.int$ -- 0
cite$ -- 12
duplicate$ -- 119
empty$ -- 298
format.name$ -- 51
if$ -- 706
int.to.chr$ -- 0
int.to.str$ -- 12
missing$ -- 13
newline$ -- 63
num.names$ -- 12
pop$ -- 22
preamble$ -- 1
purify$ -- 0
quote$ -- 0
skip$ -- 44
stack$ -- 0
substring$ -- 282
swap$ -- 21
text.length$ -- 2
text.prefix$ -- 0
top$ -- 0
type$ -- 0
warning$ -- 0
while$ -- 34
width$ -- 14
write$ -- 135
(There were 7 error messages)
