# Supplementary material for: Exploring the Conformational Changes Induced by Nanosecond Pulsed Electric Fields on the Voltage Sensing Domain of a Ca2+ Channel
Source: Membranes (Basel). 2021 Jun 26;11(7):473. doi: 10.3390/membranes11070473 (PMC8303878; doi:10.3390/membranes11070473)
Supplement: Supplementary file 1 [file membranes-11-00473-s001.zip › Supporting_Information_corrected_Round_3.log]

This is pdfTeX, Version 3.14159265-2.6-1.40.20 (TeX Live 2019/Debian) (preloaded format=pdflatex 2020.9.27)  11 JUN 2021 07:21
entering extended mode
 restricted \write18 enabled.
 %&-line parsing enabled.
**Supporting_Information_corrected_Round_3.tex
(./Supporting_Information_corrected_Round_3.tex
LaTeX2e <2020-02-02> patch level 2
L3 programming layer <2020-02-14>
(/usr/share/texlive/texmf-dist/tex/latex/base/article.cls
Document Class: article 2019/12/20 v1.4l Standard LaTeX document class
(/usr/share/texlive/texmf-dist/tex/latex/base/size12.clo
File: size12.clo 2019/12/20 v1.4l Standard LaTeX file (size option)
)
\c@part=\count167
\c@section=\count168
\c@subsection=\count169
\c@subsubsection=\count170
\c@paragraph=\count171
\c@subparagraph=\count172
\c@figure=\count173
\c@table=\count174
\abovecaptionskip=\skip47
\belowcaptionskip=\skip48
\bibindent=\dimen134
)
(/usr/share/texlive/texmf-dist/tex/latex/graphics/graphicx.sty
Package: graphicx 2019/11/30 v1.2a Enhanced LaTeX Graphics (DPC,SPQR)

(/usr/share/texlive/texmf-dist/tex/latex/graphics/keyval.sty
Package: keyval 2014/10/28 v1.15 key=value parser (DPC)
\KV@toks@=\toks14
)
(/usr/share/texlive/texmf-dist/tex/latex/graphics/graphics.sty
Package: graphics 2019/11/30 v1.4a Standard LaTeX Graphics (DPC,SPQR)

(/usr/share/texlive/texmf-dist/tex/latex/graphics/trig.sty
Package: trig 2016/01/03 v1.10 sin cos tan (DPC)
)
(/usr/share/texlive/texmf-dist/tex/latex/graphics-cfg/graphics.cfg
File: graphics.cfg 2016/06/04 v1.11 sample graphics configuration
)
Package graphics Info: Driver file: pdftex.def on input line 105.

(/usr/share/texlive/texmf-dist/tex/latex/graphics-def/pdftex.def
File: pdftex.def 2018/01/08 v1.0l Graphics/color driver for pdftex
))
\Gin@req@height=\dimen135
\Gin@req@width=\dimen136
)
(/usr/share/texlive/texmf-dist/tex/latex/psnfss/helvet.sty
Package: helvet 2005/04/12 PSNFSS-v9.2a (WaS) 
)
(/usr/share/texlive/texmf-dist/tex/latex/base/fontenc.sty
Package: fontenc 2020/02/11 v2.0o Standard LaTeX package
)
(/usr/share/texlive/texmf-dist/tex/latex/psnfss/mathptmx.sty
Package: mathptmx 2005/04/12 PSNFSS-v9.2a Times w/ Math, improved (SPQR, WaS) 
LaTeX Font Info:    Redeclaring symbol font `operators' on input line 28.
LaTeX Font Info:    Overwriting symbol font `operators' in version `normal'
(Font)                  OT1/cmr/m/n --> OT1/ztmcm/m/n on input line 28.
LaTeX Font Info:    Overwriting symbol font `operators' in version `bold'
(Font)                  OT1/cmr/bx/n --> OT1/ztmcm/m/n on input line 28.
LaTeX Font Info:    Redeclaring symbol font `letters' on input line 29.
LaTeX Font Info:    Overwriting symbol font `letters' in version `normal'
(Font)                  OML/cmm/m/it --> OML/ztmcm/m/it on input line 29.
LaTeX Font Info:    Overwriting symbol font `letters' in version `bold'
(Font)                  OML/cmm/b/it --> OML/ztmcm/m/it on input line 29.
LaTeX Font Info:    Redeclaring symbol font `symbols' on input line 30.
LaTeX Font Info:    Overwriting symbol font `symbols' in version `normal'
(Font)                  OMS/cmsy/m/n --> OMS/ztmcm/m/n on input line 30.
LaTeX Font Info:    Overwriting symbol font `symbols' in version `bold'
(Font)                  OMS/cmsy/b/n --> OMS/ztmcm/m/n on input line 30.
LaTeX Font Info:    Redeclaring symbol font `largesymbols' on input line 31.
LaTeX Font Info:    Overwriting symbol font `largesymbols' in version `normal'
(Font)                  OMX/cmex/m/n --> OMX/ztmcm/m/n on input line 31.
LaTeX Font Info:    Overwriting symbol font `largesymbols' in version `bold'
(Font)                  OMX/cmex/m/n --> OMX/ztmcm/m/n on input line 31.
\symbold=\mathgroup4
\symitalic=\mathgroup5
LaTeX Font Info:    Redeclaring math alphabet \mathbf on input line 34.
LaTeX Font Info:    Overwriting math alphabet `\mathbf' in version `normal'
(Font)                  OT1/cmr/bx/n --> OT1/ptm/bx/n on input line 34.
LaTeX Font Info:    Overwriting math alphabet `\mathbf' in version `bold'
(Font)                  OT1/cmr/bx/n --> OT1/ptm/bx/n on input line 34.
LaTeX Font Info:    Redeclaring math alphabet \mathit on input line 35.
LaTeX Font Info:    Overwriting math alphabet `\mathit' in version `normal'
(Font)                  OT1/cmr/m/it --> OT1/ptm/m/it on input line 35.
LaTeX Font Info:    Overwriting math alphabet `\mathit' in version `bold'
(Font)                  OT1/cmr/bx/it --> OT1/ptm/m/it on input line 35.
LaTeX Info: Redefining \hbar on input line 50.
)
(/usr/share/texlive/texmf-dist/tex/latex/base/textcomp.sty
Package: textcomp 2020/02/02 v2.0n Standard LaTeX package
)
(/usr/share/texlive/texmf-dist/tex/latex/amsfonts/amssymb.sty
Package: amssymb 2013/01/14 v3.01 AMS font symbols

(/usr/share/texlive/texmf-dist/tex/latex/amsfonts/amsfonts.sty
Package: amsfonts 2013/01/14 v3.01 Basic AMSFonts support
\@emptytoks=\toks15
\symAMSa=\mathgroup6
\symAMSb=\mathgroup7
LaTeX Font Info:    Overwriting math alphabet `\mathfrak' in version `bold'
(Font)                  U/euf/m/n --> U/euf/b/n on input line 106.
))
(/usr/share/texlive/texmf-dist/tex/latex/lineno/lineno.sty
Package: lineno 2005/11/02 line numbers on paragraphs v4.41
\linenopenalty=\count175
\output=\toks16
\linenoprevgraf=\count176
\linenumbersep=\dimen137
\linenumberwidth=\dimen138
\c@linenumber=\count177
\c@pagewiselinenumber=\count178
\c@LN@truepage=\count179
\c@internallinenumber=\count180
\c@internallinenumbers=\count181
\quotelinenumbersep=\dimen139
\bframerule=\dimen140
\bframesep=\dimen141
\bframebox=\box45
LaTeX Info: Redefining \\ on input line 3056.
)
(/usr/share/texlive/texmf-dist/tex/latex/geometry/geometry.sty
Package: geometry 2020/01/02 v5.9 Page Geometry

(/usr/share/texlive/texmf-dist/tex/generic/iftex/ifvtex.sty
Package: ifvtex 2019/10/25 v1.7 ifvtex legacy package. Use iftex instead.

(/usr/share/texlive/texmf-dist/tex/generic/iftex/iftex.sty
Package: iftex 2019/11/07 v1.0c TeX engine tests
))
\Gm@cnth=\count182
\Gm@cntv=\count183
\c@Gm@tempcnt=\count184
\Gm@bindingoffset=\dimen142
\Gm@wd@mp=\dimen143
\Gm@odd@mp=\dimen144
\Gm@even@mp=\dimen145
\Gm@layoutwidth=\dimen146
\Gm@layoutheight=\dimen147
\Gm@layouthoffset=\dimen148
\Gm@layoutvoffset=\dimen149
\Gm@dimlist=\toks17
)
(/usr/share/texlive/texmf-dist/tex/latex/adjustbox/adjustbox.sty
Package: adjustbox 2019/01/04 v1.2 Adjusting TeX boxes (trim, clip, ...)

(/usr/share/texlive/texmf-dist/tex/latex/xkeyval/xkeyval.sty
Package: xkeyval 2014/12/03 v2.7a package option processing (HA)

(/usr/share/texlive/texmf-dist/tex/generic/xkeyval/xkeyval.tex
(/usr/share/texlive/texmf-dist/tex/generic/xkeyval/xkvutils.tex
\XKV@toks=\toks18
\XKV@tempa@toks=\toks19
)
\XKV@depth=\count185
File: xkeyval.tex 2014/12/03 v2.7a key=value parser (HA)
))
(/usr/share/texlive/texmf-dist/tex/latex/adjustbox/adjcalc.sty
Package: adjcalc 2012/05/16 v1.1 Provides advanced setlength with multiple back
-ends (calc, etex, pgfmath)
)
(/usr/share/texlive/texmf-dist/tex/latex/adjustbox/trimclip.sty
Package: trimclip 2018/04/08 v1.1 Trim and clip general TeX material

(/usr/share/texlive/texmf-dist/tex/latex/collectbox/collectbox.sty
Package: collectbox 2012/05/17 v0.4b Collect macro arguments as boxes
\collectedbox=\box46
)
\tc@llx=\dimen150
\tc@lly=\dimen151
\tc@urx=\dimen152
\tc@ury=\dimen153
Package trimclip Info: Using driver 'tc-pdftex.def'.

(/usr/share/texlive/texmf-dist/tex/latex/adjustbox/tc-pdftex.def
File: tc-pdftex.def 2019/01/04 v2.2 Clipping driver for pdftex
))
\adjbox@Width=\dimen154
\adjbox@Height=\dimen155
\adjbox@Depth=\dimen156
\adjbox@Totalheight=\dimen157
\adjbox@pwidth=\dimen158
\adjbox@pheight=\dimen159
\adjbox@pdepth=\dimen160
\adjbox@ptotalheight=\dimen161

(/usr/share/texlive/texmf-dist/tex/latex/ifoddpage/ifoddpage.sty
Package: ifoddpage 2016/04/23 v1.1 Conditionals for odd/even page detection
\c@checkoddpage=\count186
)
(/usr/share/texlive/texmf-dist/tex/latex/varwidth/varwidth.sty
Package: varwidth 2009/03/30 ver 0.92;  Variable-width minipages
\@vwid@box=\box47
\sift@deathcycles=\count187
\@vwid@loff=\dimen162
\@vwid@roff=\dimen163
))
(/usr/share/texlive/texmf-dist/tex/latex/float/float.sty
Package: float 2001/11/08 v1.3d Float enhancements (AL)
\c@float@type=\count188
\float@exts=\toks20
\float@box=\box48
\@float@everytoks=\toks21
\@floatcapt=\box49
)
(/usr/share/texlive/texmf-dist/tex/latex/mhchem/mhchem.sty
Package: mhchem 2018/06/22 v4.08 for typesetting chemical formulae

(/usr/share/texlive/texmf-dist/tex/latex/l3kernel/expl3.sty
Package: expl3 2020-02-14 L3 programming layer (loader) 

(/usr/share/texlive/texmf-dist/tex/latex/l3backend/l3backend-pdfmode.def
File: l3backend-pdfmode.def 2020-02-03 L3 backend support: PDF mode
\l__kernel_color_stack_int=\count189
\l__pdf_internal_box=\box50
))
(/usr/share/texlive/texmf-dist/tex/latex/l3packages/l3keys2e/l3keys2e.sty
Package: l3keys2e 2020-02-14 LaTeX2e option processing using LaTeX3 keys
)
(/usr/share/texlive/texmf-dist/tex/latex/tools/calc.sty
Package: calc 2017/05/25 v4.3 Infix arithmetic (KKT,FJ)
\calc@Acount=\count190
\calc@Bcount=\count191
\calc@Adimen=\dimen164
\calc@Bdimen=\dimen165
\calc@Askip=\skip49
\calc@Bskip=\skip50
LaTeX Info: Redefining \setlength on input line 80.
LaTeX Info: Redefining \addtolength on input line 81.
\calc@Ccount=\count192
\calc@Cskip=\skip51
)
(/usr/share/texlive/texmf-dist/tex/latex/amsmath/amsmath.sty
Package: amsmath 2020/01/20 v2.17e AMS math features
\@mathmargin=\skip52

For additional information on amsmath, use the `?' option.
(/usr/share/texlive/texmf-dist/tex/latex/amsmath/amstext.sty
Package: amstext 2000/06/29 v2.01 AMS text

(/usr/share/texlive/texmf-dist/tex/latex/amsmath/amsgen.sty
File: amsgen.sty 1999/11/30 v2.0 generic functions
\@emptytoks=\toks22
\ex@=\dimen166
))
(/usr/share/texlive/texmf-dist/tex/latex/amsmath/amsbsy.sty
Package: amsbsy 1999/11/29 v1.2d Bold Symbols
\pmbraise@=\dimen167
)
(/usr/share/texlive/texmf-dist/tex/latex/amsmath/amsopn.sty
Package: amsopn 2016/03/08 v2.02 operator names
)
\inf@bad=\count193
LaTeX Info: Redefining \frac on input line 227.
\uproot@=\count194
\leftroot@=\count195
LaTeX Info: Redefining \overline on input line 389.
\classnum@=\count196
\DOTSCASE@=\count197
LaTeX Info: Redefining \ldots on input line 486.
LaTeX Info: Redefining \dots on input line 489.
LaTeX Info: Redefining \cdots on input line 610.
\Mathstrutbox@=\box51
\strutbox@=\box52
\big@size=\dimen168
LaTeX Font Info:    Redeclaring font encoding OML on input line 733.
LaTeX Font Info:    Redeclaring font encoding OMS on input line 734.
\macc@depth=\count198
\c@MaxMatrixCols=\count199
\dotsspace@=\muskip16
\c@parentequation=\count266
\dspbrk@lvl=\count267
\tag@help=\toks23
\row@=\count268
\column@=\count269
\maxfields@=\count270
\andhelp@=\toks24
\eqnshift@=\dimen169
\alignsep@=\dimen170
\tagshift@=\dimen171
\tagwidth@=\dimen172
\totwidth@=\dimen173
\lineht@=\dimen174
\@envbody=\toks25
\multlinegap=\skip53
\multlinetaggap=\skip54
\mathdisplay@stack=\toks26
LaTeX Info: Redefining \[ on input line 2859.
LaTeX Info: Redefining \] on input line 2860.
)
(/usr/share/texlive/texmf-dist/tex/latex/chemgreek/chemgreek.sty
(/usr/share/texlive/texmf-dist/tex/latex/l3packages/xparse/xparse.sty
Package: xparse 2020-02-14 L3 Experimental document command parser
\l__xparse_current_arg_int=\count271
\g__xparse_grabber_int=\count272
\l__xparse_m_args_int=\count273
\l__xparse_v_nesting_int=\count274
)
Package: chemgreek 2020/01/16 v1.1a interface for upright Greek letters for use
 in chemistry (CN)
\l__chemgreek_tmpa_int=\count275
\g__chemgreek_tmpa_int=\count276
)
\l__mhchem_ce_distanceFromLastComma_int=\count277
\__mhchem_arrow_extPgfLength_skip=\skip55
\mhchem@minispace@tmp=\skip56
\mhchem@minibackspace@tmp=\skip57
\mhchem@bondwidth=\skip58
\mhchem@bondheight=\skip59
\mhchem@smallbondwidth@tmpA=\skip60
\mhchem@smallbondwidth@tmpB=\skip61
\mhchem@smallbondwidth=\skip62
\mhchem@bondtmp@minussidebearingleft=\skip63
\mhchem@bondtmp@minussidebearingright=\skip64
\l__mhchem_option_version_int=\count278
\mhchem@option@minusmathsidebearingleft=\dimen175
\mhchem@option@minusmathsidebearingright=\dimen176
\mhchem@option@minustextsidebearingleft=\dimen177
\mhchem@option@minustextsidebearingright=\dimen178
)
(/usr/share/texlive/texmf-dist/tex/latex/hyperref/hyperref.sty
Package: hyperref 2020/01/14 v7.00d Hypertext links for LaTeX

(/usr/share/texlive/texmf-dist/tex/generic/ltxcmds/ltxcmds.sty
Package: ltxcmds 2019/12/15 v1.24 LaTeX kernel commands for general use (HO)
)
(/usr/share/texlive/texmf-dist/tex/latex/pdftexcmds/pdftexcmds.sty
Package: pdftexcmds 2019/11/24 v0.31 Utility functions of pdfTeX for LuaTeX (HO
)

(/usr/share/texlive/texmf-dist/tex/generic/infwarerr/infwarerr.sty
Package: infwarerr 2019/12/03 v1.5 Providing info/warning/error messages (HO)
)
Package pdftexcmds Info: \pdf@primitive is available.
Package pdftexcmds Info: \pdf@ifprimitive is available.
Package pdftexcmds Info: \pdfdraftmode found.
)
(/usr/share/texlive/texmf-dist/tex/generic/kvsetkeys/kvsetkeys.sty
Package: kvsetkeys 2019/12/15 v1.18 Key value parser (HO)
)
(/usr/share/texlive/texmf-dist/tex/generic/kvdefinekeys/kvdefinekeys.sty
Package: kvdefinekeys 2019-12-19 v1.6 Define keys (HO)
)
(/usr/share/texlive/texmf-dist/tex/generic/pdfescape/pdfescape.sty
Package: pdfescape 2019/12/09 v1.15 Implements pdfTeX's escape features (HO)
)
(/usr/share/texlive/texmf-dist/tex/latex/hycolor/hycolor.sty
Package: hycolor 2020-01-27 v1.10 Color options for hyperref/bookmark (HO)
)
(/usr/share/texlive/texmf-dist/tex/latex/letltxmacro/letltxmacro.sty
Package: letltxmacro 2019/12/03 v1.6 Let assignment for LaTeX macros (HO)
)
(/usr/share/texlive/texmf-dist/tex/latex/auxhook/auxhook.sty
Package: auxhook 2019-12-17 v1.6 Hooks for auxiliary files (HO)
)
(/usr/share/texlive/texmf-dist/tex/latex/kvoptions/kvoptions.sty
Package: kvoptions 2019/11/29 v3.13 Key value format for package options (HO)
)
\@linkdim=\dimen179
\Hy@linkcounter=\count279
\Hy@pagecounter=\count280

(/usr/share/texlive/texmf-dist/tex/latex/hyperref/pd1enc.def
File: pd1enc.def 2020/01/14 v7.00d Hyperref: PDFDocEncoding definition (HO)
Now handling font encoding PD1 ...
... no UTF-8 mapping file for font encoding PD1
)
(/usr/share/texlive/texmf-dist/tex/generic/intcalc/intcalc.sty
Package: intcalc 2019/12/15 v1.3 Expandable calculations with integers (HO)
)
(/usr/share/texlive/texmf-dist/tex/generic/etexcmds/etexcmds.sty
Package: etexcmds 2019/12/15 v1.7 Avoid name clashes with e-TeX commands (HO)
)
\Hy@SavedSpaceFactor=\count281
\pdfmajorversion=\count282
Package hyperref Info: Hyper figures OFF on input line 4547.
Package hyperref Info: Link nesting OFF on input line 4552.
Package hyperref Info: Hyper index ON on input line 4555.
Package hyperref Info: Plain pages OFF on input line 4562.
Package hyperref Info: Backreferencing OFF on input line 4567.
Package hyperref Info: Implicit mode ON; LaTeX internals redefined.
Package hyperref Info: Bookmarks ON on input line 4800.
\c@Hy@tempcnt=\count283

(/usr/share/texlive/texmf-dist/tex/latex/url/url.sty
\Urlmuskip=\muskip17
Package: url 2013/09/16  ver 3.4  Verb mode for urls, etc.
)
LaTeX Info: Redefining \url on input line 5159.
\XeTeXLinkMargin=\dimen180

(/usr/share/texlive/texmf-dist/tex/generic/bitset/bitset.sty
Package: bitset 2019/12/09 v1.3 Handle bit-vector datatype (HO)

(/usr/share/texlive/texmf-dist/tex/generic/bigintcalc/bigintcalc.sty
Package: bigintcalc 2019/12/15 v1.5 Expandable calculations on big integers (HO
)
))
\Fld@menulength=\count284
\Field@Width=\dimen181
\Fld@charsize=\dimen182
Package hyperref Info: Hyper figures OFF on input line 6430.
Package hyperref Info: Link nesting OFF on input line 6435.
Package hyperref Info: Hyper index ON on input line 6438.
Package hyperref Info: backreferencing OFF on input line 6445.
Package hyperref Info: Link coloring OFF on input line 6450.
Package hyperref Info: Link coloring with OCG OFF on input line 6455.
Package hyperref Info: PDF/A mode OFF on input line 6460.
LaTeX Info: Redefining \ref on input line 6500.
LaTeX Info: Redefining \pageref on input line 6504.

(/usr/share/texlive/texmf-dist/tex/generic/atbegshi/atbegshi.sty
Package: atbegshi 2019/12/05 v1.19 At begin shipout hook (HO)
)
\Hy@abspage=\count285
\c@Item=\count286
\c@Hfootnote=\count287
)
Package hyperref Info: Driver (autodetected): hpdftex.

(/usr/share/texlive/texmf-dist/tex/latex/hyperref/hpdftex.def
File: hpdftex.def 2020/01/14 v7.00d Hyperref driver for pdfTeX

(/usr/share/texlive/texmf-dist/tex/latex/atveryend/atveryend.sty
Package: atveryend 2019-12-11 v1.11 Hooks at the very end of document (HO)
Package atveryend Info: \enddocument detected (standard20110627).
)
\Fld@listcount=\count288
\c@bookmark@seq@number=\count289

(/usr/share/texlive/texmf-dist/tex/latex/rerunfilecheck/rerunfilecheck.sty
Package: rerunfilecheck 2019/12/05 v1.9 Rerun checks for auxiliary files (HO)

(/usr/share/texlive/texmf-dist/tex/generic/uniquecounter/uniquecounter.sty
Package: uniquecounter 2019/12/15 v1.4 Provide unlimited unique counter (HO)
)
Package uniquecounter Info: New unique counter `rerunfilecheck' on input line 2
86.
)
\Hy@SectionHShift=\skip65
)
(/usr/share/texlive/texmf-dist/tex/latex/base/inputenc.sty
Package: inputenc 2018/08/11 v1.3c Input encoding file
\inpenc@prehook=\toks27
\inpenc@posthook=\toks28
)
(/usr/share/texlive/texmf-dist/tex/latex/caption/subcaption.sty
Package: subcaption 2020/01/22 v1.3d Sub-captions (AR)

(/usr/share/texlive/texmf-dist/tex/latex/caption/caption.sty
Package: caption 2020/01/03 v3.4h Customizing captions (AR)

(/usr/share/texlive/texmf-dist/tex/latex/caption/caption3.sty
Package: caption3 2020/01/03 v1.8h caption3 kernel (AR)
Package caption3 Info: TeX engine: e-TeX on input line 61.
\captionmargin=\dimen183
\captionmargin@=\dimen184
\captionwidth=\dimen185
\caption@tempdima=\dimen186
\caption@indent=\dimen187
\caption@parindent=\dimen188
\caption@hangindent=\dimen189
Package caption Info: Standard document class detected.
)
\c@caption@flags=\count290
\c@continuedfloat=\count291
Package caption Info: float package is loaded.
Package caption Info: hyperref package is loaded.
)
\c@subfigure=\count292
\c@subtable=\count293
)
(/usr/share/texlive/texmf-dist/tex/latex/cite/cite.sty
LaTeX Info: Redefining \cite on input line 302.
LaTeX Info: Redefining \nocite on input line 332.
Package: cite 2015/02/27  v 5.5
)
(./Supporting_Information_corrected_Round_3.aux)
\openout1 = `Supporting_Information_corrected_Round_3.aux'.

LaTeX Font Info:    Checking defaults for OML/cmm/m/it on input line 30.
LaTeX Font Info:    ... okay on input line 30.
LaTeX Font Info:    Checking defaults for OMS/cmsy/m/n on input line 30.
LaTeX Font Info:    ... okay on input line 30.
LaTeX Font Info:    Checking defaults for OT1/cmr/m/n on input line 30.
LaTeX Font Info:    ... okay on input line 30.
LaTeX Font Info:    Checking defaults for T1/cmr/m/n on input line 30.
LaTeX Font Info:    ... okay on input line 30.
LaTeX Font Info:    Checking defaults for TS1/cmr/m/n on input line 30.
LaTeX Font Info:    ... okay on input line 30.
LaTeX Font Info:    Checking defaults for OMX/cmex/m/n on input line 30.
LaTeX Font Info:    ... okay on input line 30.
LaTeX Font Info:    Checking defaults for U/cmr/m/n on input line 30.
LaTeX Font Info:    ... okay on input line 30.
LaTeX Font Info:    Checking defaults for PD1/pdf/m/n on input line 30.
LaTeX Font Info:    ... okay on input line 30.
LaTeX Font Info:    Trying to load font information for T1+ptm on input line 30
.

(/usr/share/texlive/texmf-dist/tex/latex/psnfss/t1ptm.fd
File: t1ptm.fd 2001/06/04 font definitions for T1/ptm.
)
(/usr/share/texlive/texmf-dist/tex/context/base/mkii/supp-pdf.mkii
[Loading MPS to PDF converter (version 2006.09.02).]
\scratchcounter=\count294
\scratchdimen=\dimen190
\scratchbox=\box53
\nofMPsegments=\count295
\nofMParguments=\count296
\everyMPshowfont=\toks29
\MPscratchCnt=\count297
\MPscratchDim=\dimen191
\MPnumerator=\count298
\makeMPintoPDFobject=\count299
\everyMPtoPDFconversion=\toks30
) (/usr/share/texlive/texmf-dist/tex/latex/epstopdf-pkg/epstopdf-base.sty
Package: epstopdf-base 2020-01-24 v2.11 Base part for package epstopdf
Package epstopdf-base Info: Redefining graphics rule for `.eps' on input line 4
85.

(/usr/share/texlive/texmf-dist/tex/latex/latexconfig/epstopdf-sys.cfg
File: epstopdf-sys.cfg 2010/07/13 v1.3 Configuration of (r)epstopdf for TeX Liv
e
))
*geometry* driver: auto-detecting
*geometry* detected driver: pdftex
*geometry* verbose mode - [ preamble ] result:
* driver: pdftex
* paper: custom
* layout: <same size as paper>
* layoutoffset:(h,v)=(0.0pt,0.0pt)
* modes: 
* h-part:(L,W,R)=(34.0pt, 544.0pt, 34.0pt)
* v-part:(T,H,B)=(28.0pt, 729.0pt, 35.0pt)
* \paperwidth=612.0pt
* \paperheight=792.0pt
* \textwidth=544.0pt
* \textheight=650.43pt
* \oddsidemargin=-38.26999pt
* \evensidemargin=-38.26999pt
* \topmargin=-28.45274pt
* \headheight=12.0pt
* \headsep=25.0pt
* \topskip=12.0pt
* \footskip=30.0pt
* \marginparwidth=35.0pt
* \marginparsep=10.0pt
* \columnsep=10.0pt
* \skip\footins=10.8pt plus 4.0pt minus 2.0pt
* \hoffset=0.0pt
* \voffset=0.0pt
* \mag=1000
* \@twocolumnfalse
* \@twosidefalse
* \@mparswitchfalse
* \@reversemarginfalse
* (1in=72.27pt=25.4mm, 1cm=28.453pt)


Package chemgreek Info: Activating mapping `default' on line 30.

\AtBeginShipoutBox=\box54
Package hyperref Info: Link coloring OFF on input line 30.
(/usr/share/texlive/texmf-dist/tex/latex/hyperref/nameref.sty
Package: nameref 2019/09/16 v2.46 Cross-referencing by name of section

(/usr/share/texlive/texmf-dist/tex/latex/refcount/refcount.sty
Package: refcount 2019/12/15 v3.6 Data extraction from label references (HO)
)
(/usr/share/texlive/texmf-dist/tex/generic/gettitlestring/gettitlestring.sty
Package: gettitlestring 2019/12/15 v1.6 Cleanup title references (HO)
)
\c@section@level=\count300
)
LaTeX Info: Redefining \ref on input line 30.
LaTeX Info: Redefining \pageref on input line 30.
LaTeX Info: Redefining \nameref on input line 30.

(./Supporting_Information_corrected_Round_3.out)
(./Supporting_Information_corrected_Round_3.out)
\@outlinefile=\write3
\openout3 = `Supporting_Information_corrected_Round_3.out'.

Package caption Info: Begin \AtBeginDocument code.
Package caption Info: End \AtBeginDocument code.
LaTeX Font Info:    Trying to load font information for OT1+ztmcm on input line
 44.

(/usr/share/texlive/texmf-dist/tex/latex/psnfss/ot1ztmcm.fd
File: ot1ztmcm.fd 2000/01/03 Fontinst v1.801 font definitions for OT1/ztmcm.
)
LaTeX Font Info:    Trying to load font information for OML+ztmcm on input line
 44.

(/usr/share/texlive/texmf-dist/tex/latex/psnfss/omlztmcm.fd
File: omlztmcm.fd 2000/01/03 Fontinst v1.801 font definitions for OML/ztmcm.
)
LaTeX Font Info:    Trying to load font information for OMS+ztmcm on input line
 44.

(/usr/share/texlive/texmf-dist/tex/latex/psnfss/omsztmcm.fd
File: omsztmcm.fd 2000/01/03 Fontinst v1.801 font definitions for OMS/ztmcm.
)
LaTeX Font Info:    Trying to load font information for OMX+ztmcm on input line
 44.

(/usr/share/texlive/texmf-dist/tex/latex/psnfss/omxztmcm.fd
File: omxztmcm.fd 2000/01/03 Fontinst v1.801 font definitions for OMX/ztmcm.
)
LaTeX Font Info:    Trying to load font information for OT1+ptm on input line 4
4.

(/usr/share/texlive/texmf-dist/tex/latex/psnfss/ot1ptm.fd
File: ot1ptm.fd 2001/06/04 font definitions for OT1/ptm.
)
LaTeX Font Info:    Font shape `OT1/ptm/bx/n' in size <20.74> not available
(Font)              Font shape `OT1/ptm/b/n' tried instead on input line 44.
LaTeX Font Info:    Font shape `OT1/ptm/bx/n' in size <14.4> not available
(Font)              Font shape `OT1/ptm/b/n' tried instead on input line 44.
LaTeX Font Info:    Font shape `OT1/ptm/bx/n' in size <12> not available
(Font)              Font shape `OT1/ptm/b/n' tried instead on input line 44.
LaTeX Font Info:    Font shape `OT1/ptm/bx/n' in size <17.28> not available
(Font)              Font shape `OT1/ptm/b/n' tried instead on input line 52.
LaTeX Font Info:    Font shape `OT1/ptm/bx/n' in size <10> not available
(Font)              Font shape `OT1/ptm/b/n' tried instead on input line 52.
LaTeX Font Info:    Font shape `OT1/ptm/bx/n' in size <9> not available
(Font)              Font shape `OT1/ptm/b/n' tried instead on input line 57.
LaTeX Font Info:    Font shape `OT1/ptm/bx/n' in size <7> not available
(Font)              Font shape `OT1/ptm/b/n' tried instead on input line 57.

Underfull \hbox (badness 10000) in paragraph at lines 57--61

 []

[1

{/var/lib/texmf/fonts/map/pdftex/updmap/pdftex.map}] [2]
<celula_E_2.png, id=74, 1614.03pt x 596.2275pt>
File: celula_E_2.png Graphic file (type png)
<use celula_E_2.png>
Package pdftex.def Info: celula_E_2.png  used on input line 98.
(pdftex.def)             Requested size: 284.52756pt x 105.10558pt.
 [3 <./celula_E_2.png>]
<simulation_controls_1.png, id=85, 1254.6875pt x 739.76375pt>
File: simulation_controls_1.png Graphic file (type png)
<use simulation_controls_1.png>
Package pdftex.def Info: simulation_controls_1.png  used on input line 122.
(pdftex.def)             Requested size: 455.24408pt x 268.41428pt.
<simulation_controls_2.png, id=86, 629.35126pt x 807.015pt>
File: simulation_controls_2.png Graphic file (type png)
<use simulation_controls_2.png>
Package pdftex.def Info: simulation_controls_2.png  used on input line 133.
(pdftex.def)             Requested size: 341.43306pt x 437.81343pt.
 [4 <./simulation_controls_1.png>]

Package hyperref Warning: Token not allowed in a PDF string (PDFDocEncoding):
(hyperref)                removing `math shift' on input line 141.


Package hyperref Warning: Token not allowed in a PDF string (PDFDocEncoding):
(hyperref)                removing `math shift' on input line 141.

<Additional_frames.png, id=96, 451.6875pt x 801.99625pt>
File: Additional_frames.png Graphic file (type png)
<use Additional_frames.png>
Package pdftex.def Info: Additional_frames.png  used on input line 149.
(pdftex.def)             Requested size: 341.43306pt x 606.26831pt.
[5 <./simulation_controls_2.png>] [6]
Overfull \vbox (22.3383pt too high) has occurred while \output is active []


[7 <./Additional_frames.png>]
<rmsd_frames.png, id=114, 964.60374pt x 743.77875pt>
File: rmsd_frames.png Graphic file (type png)
<use rmsd_frames.png>
Package pdftex.def Info: rmsd_frames.png  used on input line 161.
(pdftex.def)             Requested size: 341.43306pt x 263.26588pt.


Package hyperref Warning: Token not allowed in a PDF string (PDFDocEncoding):
(hyperref)                removing `math shift' on input line 173.


Package hyperref Warning: Token not allowed in a PDF string (PDFDocEncoding):
(hyperref)                removing `math shift' on input line 173.

[8 <./rmsd_frames.png>]
<conformation_correction.png, id=124, 650.43pt x 855.195pt>
File: conformation_correction.png Graphic file (type png)
<use conformation_correction.png>
Package pdftex.def Info: conformation_correction.png  used on input line 182.
(pdftex.def)             Requested size: 398.33858pt x 523.75607pt.
 [9

 <./conformation_correction.png>]
LaTeX Font Info:    Font shape `OT1/ptm/bx/n' in size <8> not available
(Font)              Font shape `OT1/ptm/b/n' tried instead on input line 198.
LaTeX Font Info:    Font shape `OT1/ptm/bx/n' in size <6> not available
(Font)              Font shape `OT1/ptm/b/n' tried instead on input line 198.
LaTeX Font Info:    Font shape `OT1/ptm/bx/n' in size <5> not available
(Font)              Font shape `OT1/ptm/b/n' tried instead on input line 198.
<charges_vsd.png, id=132, 390.45876pt x 593.21625pt>
File: charges_vsd.png Graphic file (type png)
<use charges_vsd.png>
Package pdftex.def Info: charges_vsd.png  used on input line 219.
(pdftex.def)             Requested size: 170.71652pt x 259.36853pt.
 [10 <./charges_vsd.png>] [11]
<derivadas_1.png, id=146, 571.13374pt x 807.015pt>
File: derivadas_1.png Graphic file (type png)
<use derivadas_1.png>
Package pdftex.def Info: derivadas_1.png  used on input line 242.
(pdftex.def)             Requested size: 398.33858pt x 562.8502pt.
 [12 <./derivadas_1.png>]
<derivadas_2.png, id=153, 645.41125pt x 749.80125pt>
File: derivadas_2.png Graphic file (type png)
<use derivadas_2.png>
Package pdftex.def Info: derivadas_2.png  used on input line 252.
(pdftex.def)             Requested size: 398.33858pt x 462.76683pt.
<cluster2.png, id=155, 755.82375pt x 741.77126pt>
File: cluster2.png Graphic file (type png)
<use cluster2.png>
Package pdftex.def Info: cluster2.png  used on input line 266.
(pdftex.def)             Requested size: 284.52756pt x 279.2388pt.
 [13 <./derivadas_2.png>]
<Elbow.png, id=164, 433.62pt x 289.08pt>
File: Elbow.png Graphic file (type png)
<use Elbow.png>
Package pdftex.def Info: Elbow.png  used on input line 286.
(pdftex.def)             Requested size: 284.52756pt x 189.69504pt.
 [14 <./cluster2.png>] (./Supporting_Information_corrected_Round_3.bbl [15 <./E
lbow.png>])
Package atveryend Info: Empty hook `BeforeClearDocument' on input line 298.

[16]
Package atveryend Info: Empty hook `AfterLastShipout' on input line 298.
 (./Supporting_Information_corrected_Round_3.aux)
Package atveryend Info: Executing hook `AtVeryEndDocument' on input line 298.
Package atveryend Info: Executing hook `AtEndAfterFileList' on input line 298.
Package rerunfilecheck Info: File `Supporting_Information_corrected_Round_3.out
' has not changed.
(rerunfilecheck)             Checksum: ACCA334A50D1FDD11B8B6D6A25C9A4ED;603.
Package atveryend Info: Empty hook `AtVeryVeryEnd' on input line 298.
 ) 
Here is how much of TeX's memory you used:
 11130 strings out of 481239
 181637 string characters out of 5920377
 468396 words of memory out of 5000000
 26088 multiletter control sequences out of 15000+600000
 599240 words of font info for 148 fonts, out of 8000000 for 9000
 1141 hyphenation exceptions out of 8191
 62i,7n,100p,1504b,460s stack positions out of 5000i,500n,10000p,200000b,80000s
{/usr/share/texlive/texmf-dist/fonts/enc/dvips/base/8r.enc}</usr/share/texliv
e/texmf-dist/fonts/type1/public/amsfonts/cm/cmmi10.pfb></usr/share/texlive/texm
f-dist/fonts/type1/public/amsfonts/cm/cmr10.pfb></usr/share/texlive/texmf-dist/
fonts/type1/public/amsfonts/cm/cmsy10.pfb></usr/share/texlive/texmf-dist/fonts/
type1/urw/symbol/usyr.pfb></usr/share/texlive/texmf-dist/fonts/type1/urw/times/
utmb8a.pfb></usr/share/texlive/texmf-dist/fonts/type1/urw/times/utmr8a.pfb></us
r/share/texlive/texmf-dist/fonts/type1/urw/times/utmri8a.pfb>
Output written on Supporting_Information_corrected_Round_3.pdf (16 pages, 25447
92 bytes).
PDF statistics:
 222 PDF objects out of 1000 (max. 8388607)
 172 compressed objects within 2 object streams
 52 named destinations out of 1000 (max. 500000)
 112 words of extra memory for PDF output out of 10000 (max. 10000000)
