# Supplementary material for: Exploring the Conformational Changes Induced by Nanosecond Pulsed Electric Fields on the Voltage Sensing Domain of a Ca2+ Channel
Source: Membranes (Basel). 2021 Jun 26;11(7):473. doi: 10.3390/membranes11070473 (PMC8303878; doi:10.3390/membranes11070473)
Supplement: Supplementary file 1 [file membranes-11-00473-s001.zip › Supporting_Information_corrected_Round_3.out]

\BOOKMARK [1][-]{section.1}{Theoretical considerations on nsPEF: time and intensity, the key elements}{}% 1
\BOOKMARK [1][-]{section.2}{Simulation Controls, Boxes without VSDs}{}% 2
\BOOKMARK [1][-]{section.3}{Analysis of bilayer rearrangement of Box 1 under an =0.2 V/nm}{}% 3
\BOOKMARK [1][-]{section.4}{Additional snapshots to follow VSD conformational change of Box 2 under an =0.2 V/nm}{}% 4
\BOOKMARK [1][-]{section.5}{VSD charged amino acid residues}{}% 5
\BOOKMARK [1][-]{section.6}{Selection of replicas for Clusterization and Free Energies}{}% 6
\BOOKMARK [1][-]{section.7}{Elbow method}{}% 7
